# Supplementary material for: Oncogenic context shapes the fitness landscape of tumor suppression
Source: Nat Commun. 2023 Oct 12;14:6422. doi: 10.1038/s41467-023-42156-y (PMC10570323; doi:10.1038/s41467-023-42156-y)
Supplement: Supplementary file 5 — Supplementary Dataset 1 [file 41467_2023_42156_MOESM5_ESM.xlsx]

## Sheet: Supplementary Dataset 1
mouse_id	oncogene	is_cas9_present	is_tp53_floxed	study_duration_wks	viral_titer	mouse_age_at_death(days)	mouse_sex
JA_3612	KRAS G12D	TRUE	FALSE	15	180000	231	M
K1402	EGFR L858R	TRUE	FALSE	15	5000000	164	F
K1397	EGFR L858R	TRUE	FALSE	15	500000	172	F
JA_3637	KRAS G12D	TRUE	FALSE	15	180000	231	M
JA_3645	KRAS G12D	TRUE	FALSE	15	180000	231	M
JA_4441	KRAS G12D	TRUE	FALSE	15	180000	266	F
JA_4485	KRAS G12D	TRUE	FALSE	15	180000	266	M
JA_7445	KRAS G12D	TRUE	FALSE	15	180000	175	F
K-0501	KRAS G12D	FALSE	FALSE	15	450000	195	M
K-0502	KRAS G12D	FALSE	FALSE	15	450000	195	M
K-0503	KRAS G12D	FALSE	FALSE	15	450000	195	M
K-0504	KRAS G12D	FALSE	FALSE	15	450000	167	F
K-0505	KRAS G12D	FALSE	FALSE	15	450000	167	F
K-0512	KRAS G12D	FALSE	FALSE	15	450000	209	F
K-0518	KRAS G12D	FALSE	FALSE	15	450000	209	F
K-0519	KRAS G12D	FALSE	FALSE	15	450000	209	F
K-0560	KRAS G12D	FALSE	FALSE	15	450000	167	F
K-0582	KRAS G12D	FALSE	FALSE	15	450000	195	M
DG0117	KRAS G12D	FALSE	FALSE	15	900000	176	M
DG0121	KRAS G12D	FALSE	FALSE	15	900000	197	F
DG0122	KRAS G12D	FALSE	FALSE	15	900000	197	F
JA_0568	KRAS G12D	FALSE	FALSE	15	900000	176	M
JA_1708	KRAS G12D	TRUE	FALSE	15	180000	182	F
JA_1717	KRAS G12D	TRUE	FALSE	15	180000	182	F
JA_3562	KRAS G12D	TRUE	FALSE	15	180000	238	M
JA_3615	KRAS G12D	TRUE	FALSE	15	180000	231	M
JA_3618	KRAS G12D	TRUE	FALSE	15	180000	231	M
JA_3643	KRAS G12D	TRUE	FALSE	15	180000	231	M
JA_4451	KRAS G12D	TRUE	FALSE	15	180000	266	F
JA_4472	KRAS G12D	TRUE	FALSE	15	180000	266	M
JA_7451	KRAS G12D	TRUE	FALSE	15	180000	175	F
DG0116	KRAS G12D	TRUE	FALSE	15	180000	231	M
DG0118	KRAS G12D	FALSE	FALSE	15	900000	176	M
DG0119	KRAS G12D	FALSE	FALSE	15	900000	176	M
DG0123	KRAS G12D	FALSE	FALSE	15	900000	197	F
DG0124	KRAS G12D	FALSE	FALSE	15	900000	197	F
JA_3566	KRAS G12D	TRUE	FALSE	15	180000	238	M
JA_3568	KRAS G12D	TRUE	FALSE	15	180000	238	M
JA_3621	KRAS G12D	TRUE	FALSE	15	180000	231	M
JA_3626	KRAS G12D	TRUE	FALSE	15	180000	231	M
JA_4449	KRAS G12D	TRUE	FALSE	15	180000	266	F
JA_4461	KRAS G12D	TRUE	FALSE	15	180000	266	F
JA_4480	KRAS G12D	TRUE	FALSE	15	180000	266	M
JA_4495	KRAS G12D	TRUE	FALSE	15	180000	266	M
JA_7452	KRAS G12D	TRUE	FALSE	15	180000	175	F
JA_7453	KRAS G12D	TRUE	FALSE	15	180000	175	F
D01119	KRAS G12C	FALSE	FALSE	15	1800000	161	F
D01120	KRAS G12C	FALSE	FALSE	15	1800000	161	F
D01125	KRAS G12C	FALSE	FALSE	15	1800000	161	F
D01127	KRAS G12C	FALSE	FALSE	15	1800000	161	F
D01130	KRAS G12C	FALSE	FALSE	15	1800000	161	F
D01293	KRAS G12C	FALSE	FALSE	15	1800000	161	M
D01295	KRAS G12C	FALSE	FALSE	15	1800000	161	M
D01297	KRAS G12C	FALSE	FALSE	15	1800000	161	M
D01306	KRAS G12C	FALSE	FALSE	15	1800000	161	M
D01307	KRAS G12C	FALSE	FALSE	15	1800000	161	M
D01745	KRAS G12C	TRUE	FALSE	15	1800000	168	F
D01746	KRAS G12C	TRUE	FALSE	15	1800000	168	F
K0012	EGFR L858R	FALSE	TRUE	15	5000000	172	F
D01758	KRAS G12C	TRUE	FALSE	15	1800000	168	F
K0024	EGFR L858R	TRUE	FALSE	15	500000	252	M
K0026	EGFR L858R	TRUE	FALSE	15	500000	252	F
D01762	KRAS G12C	TRUE	FALSE	15	1800000	168	F
K0068	EGFR L858R	FALSE	TRUE	15	5000000	193	M
K0069	EGFR L858R	FALSE	TRUE	15	5000000	193	M
K1239	EGFR L858R	TRUE	FALSE	15	500000	228	M
K1241	EGFR L858R	TRUE	FALSE	15	500000	228	F
K1243	EGFR L858R	TRUE	FALSE	15	500000	228	F
D01775	KRAS G12C	TRUE	FALSE	15	1800000	168	M
K1293	EGFR L858R	TRUE	FALSE	15	5000000	205	F
D01777	KRAS G12C	TRUE	FALSE	15	1800000	168	M
D01779	KRAS G12C	TRUE	FALSE	15	1800000	168	M
K1403	EGFR L858R	TRUE	FALSE	15	5000000	162	F
D01783	KRAS G12C	TRUE	FALSE	15	1800000	168	M
D01785	KRAS G12C	TRUE	FALSE	15	1800000	168	M
D01792	KRAS G12C	TRUE	FALSE	15	1800000	175	M
D01795	KRAS G12C	TRUE	FALSE	15	1800000	175	M
D01797	KRAS G12C	TRUE	FALSE	15	1800000	175	M
D01798	KRAS G12C	TRUE	FALSE	15	1800000	175	M
D01799	KRAS G12C	TRUE	FALSE	15	1800000	175	M
D01817	KRAS G12C	TRUE	FALSE	15	1800000	168	M
D01818	KRAS G12C	TRUE	FALSE	15	1800000	168	M
D01820	KRAS G12C	TRUE	FALSE	15	1800000	168	M
DG0001	KRAS G12C	TRUE	FALSE	9	1350000	111	F
DG0002	KRAS G12C	TRUE	FALSE	9	1350000	111	F
DG0003	KRAS G12C	TRUE	FALSE	9	1350000	111	F
DG0005	KRAS G12C	TRUE	FALSE	9	1350000	111	F
D01825	KRAS G12C	TRUE	FALSE	15	1800000	168	M
DG0007	KRAS G12C	TRUE	FALSE	9	1350000	111	M
DG0008	KRAS G12C	TRUE	FALSE	9	1350000	111	M
DG0009	KRAS G12C	TRUE	FALSE	9	1350000	111	M
DG0010	KRAS G12C	TRUE	FALSE	9	1350000	111	M
DG0021	KRAS G12C	TRUE	FALSE	9	540000	111	F
DG0022	KRAS G12C	TRUE	FALSE	9	540000	111	F
DG0023	KRAS G12C	TRUE	FALSE	9	540000	111	F
DG0024	KRAS G12C	TRUE	FALSE	9	540000	111	F
DG0025	KRAS G12C	TRUE	FALSE	9	540000	111	F
DG0026	KRAS G12C	TRUE	FALSE	9	540000	111	F
DG0027	KRAS G12C	TRUE	FALSE	9	540000	111	F
DG0028	KRAS G12C	TRUE	FALSE	9	540000	111	F
DG0029	KRAS G12C	TRUE	FALSE	9	540000	111	F
DG0030	KRAS G12C	TRUE	FALSE	9	540000	111	F
JA_2517	KRAS G12D	TRUE	FALSE	9	540000	111	F
JA_2518	KRAS G12D	TRUE	FALSE	9	540000	111	F
JA_3578	KRAS G12D	TRUE	FALSE	9	540000	111	F
JA_3579	KRAS G12D	TRUE	FALSE	9	540000	111	F
JA_3580	KRAS G12D	TRUE	FALSE	9	540000	111	F
JA_3584	KRAS G12D	TRUE	FALSE	9	540000	111	F
JA_3591	KRAS G12D	TRUE	FALSE	9	540000	111	F
JA_3592	KRAS G12D	TRUE	FALSE	9	540000	111	F
JA_3593	KRAS G12D	TRUE	FALSE	9	540000	111	F
JA_3594	KRAS G12D	TRUE	FALSE	9	540000	111	F
JA_3595	KRAS G12D	TRUE	FALSE	9	540000	111	F
JA_3596	KRAS G12D	TRUE	FALSE	9	540000	111	F
JA_8818	KRAS G12D	TRUE	FALSE	9	1350000	111	F
JA_8821	KRAS G12D	TRUE	FALSE	9	1350000	111	F
JA_8823	KRAS G12D	TRUE	FALSE	9	1350000	111	F
JA_8824	KRAS G12D	TRUE	FALSE	9	1350000	111	F
JA_8825	KRAS G12D	TRUE	FALSE	9	1350000	111	F
JA_8827	KRAS G12D	TRUE	FALSE	9	1350000	111	F
JA_8828	KRAS G12D	TRUE	FALSE	9	1350000	111	F
JA_8834	KRAS G12D	TRUE	FALSE	9	1350000	111	F
JA_8837	KRAS G12D	TRUE	FALSE	9	1350000	111	F
JA_8839	KRAS G12D	TRUE	FALSE	9	1350000	111	F
JA_8840	KRAS G12D	TRUE	FALSE	9	1350000	111	F
JA_8841	KRAS G12D	TRUE	FALSE	9	1350000	111	F
JA_8848	KRAS G12D	TRUE	FALSE	9	1350000	111	F
DG0058	KRAS G12D	TRUE	FALSE	15	180000	174	F
DG0060	KRAS G12D	TRUE	FALSE	15	180000	188	M
JA_8804	KRAS G12D	TRUE	FALSE	15	180000	160	F
JA_8813	KRAS G12D	TRUE	FALSE	15	180000	167	F
JA_8861	KRAS G12D	TRUE	FALSE	15	180000	174	M
JA_8867	KRAS G12D	TRUE	FALSE	15	180000	174	M
JA_8868	KRAS G12D	TRUE	FALSE	15	180000	195	F
DG0004	KRAS G12C	TRUE	FALSE	9	1350000	111	F
DG0011	KRAS G12C	TRUE	FALSE	15	1350000	153	F
DG0012	KRAS G12C	TRUE	FALSE	15	1350000	153	F
DG0013	KRAS G12C	TRUE	FALSE	15	1350000	153	F
DG0014	KRAS G12C	TRUE	FALSE	15	1350000	153	F
DG0015	KRAS G12C	TRUE	FALSE	15	1350000	153	F
DG0016	KRAS G12C	TRUE	FALSE	15	1350000	153	F
DG0017	KRAS G12C	TRUE	FALSE	15	1350000	153	F
DG0018	KRAS G12C	TRUE	FALSE	15	1350000	153	F
DG0019	KRAS G12C	TRUE	FALSE	15	1350000	153	F
DG0020	KRAS G12C	TRUE	FALSE	15	1350000	153	F
DG0031	KRAS G12C	TRUE	FALSE	15	540000	153	F
DG0032	KRAS G12C	TRUE	FALSE	15	540000	181	M
DG0033	KRAS G12C	TRUE	FALSE	15	540000	181	M
DG0034	KRAS G12C	TRUE	FALSE	15	540000	181	M
DG0035	KRAS G12C	TRUE	FALSE	15	540000	181	M
DG0036	KRAS G12C	TRUE	FALSE	15	540000	181	M
DG0037	KRAS G12C	TRUE	FALSE	15	540000	181	F
DG0038	KRAS G12C	TRUE	FALSE	15	540000	181	F
DG0039	KRAS G12C	TRUE	FALSE	15	540000	181	F
DG0040	KRAS G12C	TRUE	FALSE	15	540000	181	F
DG0041	KRAS G12D	TRUE	FALSE	15	540000	181	F
DG0043	KRAS G12D	TRUE	FALSE	15	540000	181	F
DG0044	KRAS G12D	TRUE	FALSE	15	540000	181	F
DG0045	KRAS G12D	TRUE	FALSE	15	540000	181	F
DG0046	KRAS G12D	TRUE	FALSE	15	540000	195	F
DG0048	KRAS G12C	TRUE	FALSE	15	180000	153	M
DG0049	KRAS G12C	TRUE	FALSE	15	180000	153	M
DG0050	KRAS G12C	TRUE	FALSE	15	180000	153	M
DG0051	KRAS G12C	TRUE	FALSE	15	180000	153	M
DG0052	KRAS G12C	TRUE	FALSE	15	180000	153	M
DG0054	KRAS G12C	TRUE	FALSE	15	180000	195	F
DG0055	KRAS G12C	TRUE	FALSE	15	180000	195	F
DG0056	KRAS G12C	TRUE	FALSE	15	180000	195	F
DG0057	KRAS G12C	TRUE	FALSE	15	180000	195	F
DG0059	KRAS G12D	TRUE	FALSE	15	180000	188	M
DG0061	KRAS G12D	TRUE	FALSE	15	180000	188	M
DG0062	KRAS G12D	TRUE	FALSE	15	180000	188	M
DG0063	KRAS G12D	TRUE	FALSE	15	180000	188	F
DG0064	KRAS G12D	TRUE	FALSE	15	180000	188	F
DG0065	KRAS G12D	TRUE	FALSE	15	180000	167	F
DG0067	KRAS G12D	TRUE	FALSE	15	180000	167	F
JA_2284	KRAS G12D	TRUE	FALSE	15	180000	181	M
JA_2286	KRAS G12D	TRUE	FALSE	15	180000	181	M
JA_2288	KRAS G12D	TRUE	FALSE	15	180000	188	F
JA_2291	KRAS G12D	TRUE	FALSE	15	180000	188	F
JA_3823	KRAS G12D	TRUE	FALSE	15	540000	195	F
JA_3825	KRAS G12D	TRUE	FALSE	15	540000	153	M
JA_3827	KRAS G12D	TRUE	FALSE	15	540000	153	M
JA_3833	KRAS G12D	TRUE	FALSE	15	540000	195	F
JA_3834	KRAS G12D	TRUE	FALSE	15	540000	195	F
JA_3912	KRAS G12D	TRUE	FALSE	15	180000	174	M
JA_3916	KRAS G12D	TRUE	FALSE	15	180000	174	M
JA_3918	KRAS G12D	TRUE	FALSE	15	180000	188	F
JA_3923	KRAS G12D	TRUE	FALSE	15	540000	153	M
JA_3924	KRAS G12D	TRUE	FALSE	15	540000	153	M
JA_3928	KRAS G12D	TRUE	FALSE	15	180000	174	F
JA_3930	KRAS G12D	TRUE	FALSE	15	180000	174	F
JA_3932	KRAS G12D	TRUE	FALSE	15	180000	174	F
JA_4979	KRAS G12D	TRUE	FALSE	15	180000	188	F
JA_5276	KRAS G12D	TRUE	FALSE	15	540000	181	F
JA_8810	KRAS G12D	TRUE	FALSE	15	180000	167	F
K0007	EGFR L858R	FALSE	TRUE	15	5000000	172	M
JA_8847	KRAS G12D	TRUE	FALSE	15	180000	174	F
JA_8855	KRAS G12D	TRUE	FALSE	15	180000	174	M
JA_8857	KRAS G12D	TRUE	FALSE	15	180000	174	M
JA_8859	KRAS G12D	TRUE	FALSE	15	180000	174	M
JA_8866	KRAS G12D	TRUE	FALSE	15	180000	174	M
JA_8871	KRAS G12D	TRUE	FALSE	15	180000	160	F
JA_8876	KRAS G12D	TRUE	FALSE	15	180000	160	F
JA_8879	KRAS G12D	TRUE	FALSE	15	180000	160	M
JA_8881	KRAS G12D	TRUE	FALSE	15	180000	195	F
B-0101	BRAF V600E	TRUE	FALSE	15	150000	153	M
B-0102	BRAF V600E	TRUE	FALSE	15	150000	153	M
B-0103	BRAF V600E	TRUE	FALSE	15	150000	153	M
B-0104	BRAF V600E	TRUE	FALSE	15	150000	153	M
B-0105	BRAF V600E	TRUE	FALSE	15	150000	153	M
B-0201	BRAF V600E	TRUE	FALSE	15	16000	160	M
B-0202	BRAF V600E	TRUE	FALSE	15	16000	160	M
B-0203	BRAF V600E	TRUE	FALSE	15	16000	160	M
B-0301	BRAF V600E	TRUE	FALSE	15	450000	153	M
B-0302	BRAF V600E	TRUE	FALSE	15	450000	153	M
B-0303	BRAF V600E	TRUE	FALSE	15	450000	153	M
B-0401	BRAF V600E	TRUE	FALSE	15	50000	160	M
B-0402	BRAF V600E	TRUE	FALSE	15	50000	160	M
B-0403	BRAF V600E	TRUE	FALSE	15	50000	160	M
B-0501	BRAF V600E	TRUE	FALSE	15	16000	160	M
B-0502	BRAF V600E	TRUE	FALSE	15	16000	160	M
B-0503	BRAF V600E	TRUE	FALSE	15	16000	160	M
B-0601	BRAF V600E	TRUE	FALSE	15	50000	160	F
B-0602	BRAF V600E	TRUE	FALSE	15	50000	160	F
B-0603	BRAF V600E	TRUE	FALSE	15	50000	160	F
B-0604	BRAF V600E	TRUE	FALSE	15	50000	160	F
B-0605	BRAF V600E	TRUE	FALSE	15	50000	160	F
B-0701	BRAF V600E	TRUE	FALSE	15	450000	153	F
B-0702	BRAF V600E	TRUE	FALSE	15	450000	153	F
K0006	EGFR L858R	FALSE	TRUE	15	5000000	172	M
B-0704	BRAF V600E	TRUE	FALSE	15	450000	153	F
B-0801	BRAF V600E	TRUE	FALSE	15	150000	153	F
B-0802	BRAF V600E	TRUE	FALSE	15	150000	153	F
B-0803	BRAF V600E	TRUE	FALSE	15	150000	153	F
K0010	EGFR L858R	FALSE	TRUE	15	5000000	172	F
K0009	EGFR L858R	FALSE	TRUE	15	5000000	172	F
K0008	EGFR L858R	FALSE	TRUE	15	5000000	172	F
K0011	EGFR L858R	FALSE	TRUE	15	5000000	172	F
DG0120	KRAS G12D	FALSE	FALSE	15	900000	176	M
DG0125	KRAS G12D	FALSE	FALSE	15	900000	197	F
JA_1703	KRAS G12D	TRUE	FALSE	15	180000	182	F
K0067	EGFR L858R	FALSE	TRUE	15	5000000	193	M
K0036	EGFR L858R	TRUE	FALSE	15	5000000	197	M
K0025	EGFR L858R	TRUE	FALSE	15	500000	252	F
K1240	EGFR L858R	TRUE	FALSE	15	500000	228	M
K1291	EGFR L858R	TRUE	FALSE	15	5000000	205	F
K1292	EGFR L858R	TRUE	FALSE	15	5000000	205	F
K1294	EGFR L858R	TRUE	FALSE	15	5000000	205	F
K1375	EGFR L858R	TRUE	FALSE	15	500000	174	F
JA_3555	KRAS G12D	TRUE	FALSE	15	180000	238	M
K1399	EGFR L858R	TRUE	FALSE	15	5000000	164	F
K1401	EGFR L858R	TRUE	FALSE	15	5000000	164	F
