# Supplementary material for: Oncogenic context shapes the fitness landscape of tumor suppression
Source: Nat Commun. 2023 Oct 12;14:6422. doi: 10.1038/s41467-023-42156-y (PMC10570323; doi:10.1038/s41467-023-42156-y)
Supplement: Supplementary file 6 — Source Data [file 41467_2023_42156_MOESM6_ESM.zip]

Archive with 42 entries (42 files):
- Source_Data/Figure1C1.csv
- Source_Data/Figure1C2.csv
- Source_Data/Figure1F.csv
- Source_Data/Figure1G.csv
- Source_Data/Figure1H.csv
- Source_Data/Figure1I.csv
- Source_Data/Figure1J.csv
- Source_Data/Figure1K.csv
- Source_Data/Figure1L.csv
- Source_Data/Figure2A.csv
- Source_Data/Figure2B.csv
- Source_Data/Figure2C.csv
- Source_Data/Figure2D.csv
- Source_Data/Figure2E.csv
- Source_Data/Figure2F.csv
- Source_Data/Figure2G.csv
- Source_Data/Figure2H.csv
- Source_Data/Figure2I.csv
- Source_Data/Figure3D.csv
- Source_Data/Figure3E.csv
- Source_Data/Figure3F.csv
- Source_Data/Figure3G.csv
- Source_Data/Figure3H.csv
- Source_Data/Figure4A.csv
- Source_Data/Figure4B.csv
- Source_Data/Figure4C.csv
- Source_Data/Figure4D.csv
- Source_Data/Figure4E.csv
- Source_Data/Figure4F.csv
- Source_Data/Figure4G.csv
- Source_Data/Figure4H.csv
- Source_Data/Figure5A.csv
- Source_Data/Figure5B.csv
- Source_Data/Figure5C.csv
- Source_Data/Figure5D.csv
- Source_Data/Figure5E.csv
- Source_Data/Figure5F.csv
- Source_Data/Figure5G.csv
- Source_Data/Figure5H.csv
- Source_Data/Figure6A.csv
- Source_Data/Figure6B.csv
- Source_Data/Figure7.csv
