# Supplementary material for: Oncogenic context shapes the fitness landscape of tumor suppression
Source: Nat Commun. 2023 Oct 12;14:6422. doi: 10.1038/s41467-023-42156-y (PMC10570323; doi:10.1038/s41467-023-42156-y)
Supplement: Supplementary file 6 — Source Data [file 41467_2023_42156_MOESM6_ESM.zip › Source_Data/Figure1C1.csv]

onco_timepoint	lung_mass_grams
KRAS G12C 9wks	0.167
KRAS G12C 9wks	0.154
KRAS G12C 9wks	0.209
KRAS G12C 9wks	0.271
KRAS G12C 9wks	0.289
KRAS G12C 9wks	0.26
KRAS G12C 9wks	0.128
KRAS G12C 9wks	0.23
KRAS G12C 9wks	0.18
KRAS G12D 9wks	0.49
KRAS G12D 9wks	0.405
KRAS G12D 9wks	0.5
KRAS G12D 9wks	0.37
KRAS G12D 9wks	0.43
KRAS G12D 9wks	0.486
KRAS G12D 9wks	0.449
KRAS G12D 9wks	0.433
KRAS G12D 9wks	0.324
KRAS G12D 9wks	0.542
KRAS G12D 9wks	0.578
KRAS G12D 9wks	0.517
KRAS G12D 9wks	0.39
