# Supplementary material for: Oncogenic context shapes the fitness landscape of tumor suppression
Source: Nat Commun. 2023 Oct 12;14:6422. doi: 10.1038/s41467-023-42156-y (PMC10570323; doi:10.1038/s41467-023-42156-y)
Supplement: Supplementary file 6 — Source Data [file 41467_2023_42156_MOESM6_ESM.zip › Source_Data/Figure1C2.csv]

onco_timepoint	lung_mass_grams
KRAS G12C 15wks	0.28
KRAS G12C 15wks	0.2
KRAS G12C 15wks	0.18
KRAS G12C 15wks	0.29
KRAS G12C 15wks	0.22
KRAS G12C 15wks	0.21
KRAS G12C 15wks	0.51
KRAS G12C 15wks	0.33
KRAS G12C 15wks	0.27
KRAS G12C 15wks	0.33
KRAS G12D 15wks	0.615
KRAS G12D 15wks	0.542
KRAS G12D 15wks	0.504
KRAS G12D 15wks	0.433
KRAS G12D 15wks	0.605
KRAS G12D 15wks	0.78
KRAS G12D 15wks	0.46
KRAS G12D 15wks	0.85
KRAS G12D 15wks	0.52
KRAS G12D 15wks	0.35
KRAS G12D 15wks	0.63
KRAS G12D 15wks	0.58
KRAS G12D 15wks	0.582
