# Supplementary material for: Oncogenic context shapes the fitness landscape of tumor suppression
Source: Nat Commun. 2023 Oct 12;14:6422. doi: 10.1038/s41467-023-42156-y (PMC10570323; doi:10.1038/s41467-023-42156-y)
Supplement: Supplementary file 6 — Source Data [file 41467_2023_42156_MOESM6_ESM.zip › Source_Data/Figure1F.csv]

onco_timepoint	neoplastic_cells_per_titer
KRAS G12C 9wks	310958.75844844326
KRAS G12C 9wks	740036.5652913103
KRAS G12C 9wks	764579.7112300034
KRAS G12C 9wks	578965.2982029862
KRAS G12C 9wks	761526.102976999
KRAS G12C 9wks	1388201.1664742543
KRAS G12C 9wks	444649.88079943735
KRAS G12C 9wks	896572.4210677932
KRAS G12C 9wks	420594.1292620391
KRAS G12C 9wks	765845.4480515093
KRAS G12C 9wks	709204.8587854201
KRAS G12C 9wks	439648.39160043007
KRAS G12C 9wks	684070.1797816427
KRAS G12C 9wks	265908.19292239804
KRAS G12C 9wks	425388.8655748401
KRAS G12C 9wks	539055.6857252123
KRAS G12C 9wks	585496.8424077438
KRAS G12C 9wks	385128.8658963994
KRAS G12C 9wks	449809.0315604411
KRAS G12D 9wks	5139585.363228371
KRAS G12D 9wks	2850436.2960967147
KRAS G12D 9wks	3896801.6868868815
KRAS G12D 9wks	3042849.3993584705
KRAS G12D 9wks	4396704.2659074245
KRAS G12D 9wks	4806557.09825515
KRAS G12D 9wks	5786071.077273605
KRAS G12D 9wks	2995405.8593906136
KRAS G12D 9wks	2108937.2813615454
KRAS G12D 9wks	5493036.108358839
KRAS G12D 9wks	9121341.994496614
KRAS G12D 9wks	6702548.587788367
KRAS G12D 9wks	6922078.255873198
KRAS G12D 9wks	2076337.6821156258
KRAS G12D 9wks	6634005.250486737
KRAS G12D 9wks	2891025.6064186087
KRAS G12D 9wks	3819563.6530905613
KRAS G12D 9wks	3929525.5806285692
KRAS G12D 9wks	4634628.405146265
KRAS G12D 9wks	4894686.57515536
KRAS G12D 9wks	3186715.5975043015
KRAS G12D 9wks	10556650.745332263
KRAS G12D 9wks	6306297.102810727
KRAS G12D 9wks	8902108.872075612
KRAS G12D 9wks	6806782.132530005
KRAS G12D 15wks	8403457.096722074
KRAS G12D 15wks	17145174.658443596
KRAS G12D 15wks	55392785.156491935
KRAS G12D 15wks	29554018.77556072
KRAS G12D 15wks	12688137.26298542
KRAS G12D 15wks	4956032.266931244
KRAS G12D 15wks	16258444.251221884
KRAS G12C 15wks	2195849.5121136494
KRAS G12C 15wks	19899152.117668577
KRAS G12C 15wks	3569498.6596590746
KRAS G12C 15wks	1899758.2859539771
KRAS G12C 15wks	4248066.825298927
KRAS G12C 15wks	6475730.564952161
KRAS G12C 15wks	996011.0651851976
KRAS G12C 15wks	2305208.3499501655
KRAS G12C 15wks	1128854.4478095768
KRAS G12C 15wks	1870917.3964095819
KRAS G12C 15wks	1215906.8096860813
KRAS G12C 15wks	1424063.0080591568
KRAS G12C 15wks	719372.6813382462
KRAS G12C 15wks	762837.8519734362
KRAS G12C 15wks	5603305.8812566465
KRAS G12C 15wks	2465188.0267122686
KRAS G12C 15wks	28932934.426550057
KRAS G12C 15wks	2406351.002647158
KRAS G12C 15wks	1304700.862879849
KRAS G12C 15wks	7098562.988604778
KRAS G12D 15wks	37624785.06085467
KRAS G12D 15wks	39667902.63651138
KRAS G12D 15wks	24913399.252272706
KRAS G12D 15wks	33713049.87091754
KRAS G12D 15wks	23021158.166299373
KRAS G12C 15wks	1183962.2033163034
KRAS G12C 15wks	8066541.031870213
KRAS G12C 15wks	2231739.34475807
KRAS G12C 15wks	1196835.6380134004
KRAS G12C 15wks	2537700.5017651767
KRAS G12C 15wks	1120482.2309785269
KRAS G12C 15wks	2263726.412469964
KRAS G12C 15wks	1090998.4497386685
KRAS G12C 15wks	3400591.3722576564
KRAS G12D 15wks	27683153.778413244
KRAS G12D 15wks	13860573.571320692
KRAS G12D 15wks	35162720.74095809
KRAS G12D 15wks	71612047.07384658
KRAS G12D 15wks	136946375.4885811
KRAS G12D 15wks	29429644.65274136
KRAS G12D 15wks	58163430.70172486
KRAS G12D 15wks	7896651.462406335
KRAS G12D 15wks	98924792.60841398
KRAS G12D 15wks	84667904.56898768
KRAS G12D 15wks	25579614.468866915
KRAS G12D 15wks	31883825.32958605
KRAS G12D 15wks	31183014.905742165
KRAS G12D 15wks	51849478.11265071
KRAS G12D 15wks	53357657.859946586
KRAS G12D 15wks	5376593.841083938
KRAS G12D 15wks	28449114.96936745
KRAS G12D 15wks	15758508.804409288
KRAS G12D 15wks	10035647.588531988
KRAS G12D 15wks	38217990.457851455
KRAS G12D 15wks	51346612.76157567
KRAS G12D 15wks	10102816.949862687
KRAS G12D 15wks	41645954.110761
KRAS G12D 15wks	71310774.88918373
KRAS G12D 15wks	58862671.192616425
KRAS G12D 15wks	22389046.877466775
KRAS G12D 15wks	55305182.08593358
KRAS G12D 15wks	120374414.72645384
KRAS G12D 15wks	11268435.29499203
KRAS G12D 15wks	19265909.01379645
KRAS G12D 15wks	36029739.92953692
KRAS G12D 15wks	34943577.50970485
KRAS G12D 15wks	20108791.301215336
KRAS G12D 15wks	23343296.05132179
KRAS G12D 15wks	27222680.10653576
KRAS G12D 15wks	42379288.0762966
