# Supplementary material for: Oncogenic context shapes the fitness landscape of tumor suppression
Source: Nat Commun. 2023 Oct 12;14:6422. doi: 10.1038/s41467-023-42156-y (PMC10570323; doi:10.1038/s41467-023-42156-y)
Supplement: Supplementary file 6 — Source Data [file 41467_2023_42156_MOESM6_ESM.zip › Source_Data/Figure1G.csv]

onco_timepoint	tumors_per_titer
KRAS G12C 9wks	8.135468802135469
KRAS G12C 9wks	50.42713741779163
KRAS G12C 9wks	28.14814814814815
KRAS G12C 9wks	83.62962962962963
KRAS G12C 9wks	56.81481481481482
KRAS G12C 9wks	168.2962962962963
KRAS G12C 9wks	6.7368421052631575
KRAS G12C 9wks	78.37037037037037
KRAS G12C 9wks	21.85185185185185
KRAS G12C 9wks	10.185185185185185
KRAS G12C 9wks	46.851851851851855
KRAS G12C 9wks	2.962962962962963
KRAS G12C 9wks	40.0
KRAS G12C 9wks	4.814814814814815
KRAS G12C 9wks	4.2592592592592595
KRAS G12C 9wks	6.111111111111111
KRAS G12C 9wks	12.962962962962964
KRAS G12C 9wks	3.7037037037037037
KRAS G12C 9wks	5.37037037037037
KRAS G12D 9wks	568.1481481481482
KRAS G12D 9wks	277.77777777777777
KRAS G12D 9wks	352.77777777777777
KRAS G12D 9wks	246.66666666666666
KRAS G12D 9wks	353.7037037037037
KRAS G12D 9wks	583.1481481481482
KRAS G12D 9wks	744.8148148148148
KRAS G12D 9wks	214.44444444444446
KRAS G12D 9wks	146.11111111111111
KRAS G12D 9wks	594.6296296296297
KRAS G12D 9wks	909.8148148148148
KRAS G12D 9wks	478.51851851851853
KRAS G12D 9wks	1147.7037037037037
KRAS G12D 9wks	244.3965517241379
KRAS G12D 9wks	766.3703703703703
KRAS G12D 9wks	320.81481481481484
KRAS G12D 9wks	370.69858476362543
KRAS G12D 9wks	655.3333333333334
KRAS G12D 9wks	599.2592592592592
KRAS G12D 9wks	617.8518518518518
KRAS G12D 9wks	273.62376237623766
KRAS G12D 9wks	1515.5555555555557
KRAS G12D 9wks	751.4814814814815
KRAS G12D 9wks	1224.6566381766381
KRAS G12D 9wks	756.9629629629629
KRAS G12D 15wks	830.5555555555555
KRAS G12D 15wks	1863.888888888889
KRAS G12D 15wks	4274.444444444444
KRAS G12D 15wks	1688.3333333333333
KRAS G12D 15wks	961.6666666666666
KRAS G12D 15wks	596.6666666666666
KRAS G12D 15wks	1286.111111111111
KRAS G12C 15wks	281.10833017317657
KRAS G12C 15wks	1672.5423936333027
KRAS G12C 15wks	354.4685990338164
KRAS G12C 15wks	204.72976680384087
KRAS G12C 15wks	616.4444444444445
KRAS G12C 15wks	655.0370370370371
KRAS G12C 15wks	104.51851851851852
KRAS G12C 15wks	209.85185185185185
KRAS G12C 15wks	106.5925925925926
KRAS G12C 15wks	212.66666666666666
KRAS G12C 15wks	108.33333333333333
KRAS G12C 15wks	134.25925925925927
KRAS G12C 15wks	73.05555555555556
KRAS G12C 15wks	59.356725146198826
KRAS G12C 15wks	532.1759259259259
KRAS G12C 15wks	236.66666666666666
KRAS G12C 15wks	2342.037037037037
KRAS G12C 15wks	240.37037037037038
KRAS G12C 15wks	142.77777777777777
KRAS G12C 15wks	750.1851851851852
KRAS G12D 15wks	2207.777777777778
KRAS G12D 15wks	2632.777777777778
KRAS G12D 15wks	1806.4814814814815
KRAS G12D 15wks	1680.1851851851852
KRAS G12D 15wks	1604.2321241550035
KRAS G12C 15wks	75.0
KRAS G12C 15wks	488.8888888888889
KRAS G12C 15wks	258.8888888888889
KRAS G12C 15wks	111.11111111111111
KRAS G12C 15wks	319.44444444444446
KRAS G12C 15wks	65.55555555555556
KRAS G12C 15wks	239.44444444444446
KRAS G12C 15wks	60.0
KRAS G12C 15wks	356.1111111111111
KRAS G12D 15wks	2341.1111111111113
KRAS G12D 15wks	1150.0
KRAS G12D 15wks	2611.1111111111113
KRAS G12D 15wks	2602.777777777778
KRAS G12D 15wks	7823.888888888889
KRAS G12D 15wks	1430.0
KRAS G12D 15wks	3571.6666666666665
KRAS G12D 15wks	644.4444444444445
KRAS G12D 15wks	5798.888888888889
KRAS G12D 15wks	4970.555555555556
KRAS G12D 15wks	2006.6666666666667
KRAS G12D 15wks	2573.3333333333335
KRAS G12D 15wks	1603.148148148148
KRAS G12D 15wks	3080.925925925926
KRAS G12D 15wks	1692.6403823178016
KRAS G12D 15wks	340.9259259259259
KRAS G12D 15wks	1982.7777777777778
KRAS G12D 15wks	1721.6666666666667
KRAS G12D 15wks	797.2222222222222
KRAS G12D 15wks	1433.148148148148
KRAS G12D 15wks	2527.962962962963
KRAS G12D 15wks	1153.888888888889
KRAS G12D 15wks	1663.888888888889
KRAS G12D 15wks	3133.3333333333335
KRAS G12D 15wks	3390.0
KRAS G12D 15wks	1770.1851851851852
KRAS G12D 15wks	2886.1111111111113
KRAS G12D 15wks	4955.0
KRAS G12D 15wks	1097.7777777777778
KRAS G12D 15wks	1175.0
KRAS G12D 15wks	2410.5555555555557
KRAS G12D 15wks	1817.7777777777778
KRAS G12D 15wks	1535.0
KRAS G12D 15wks	1301.6666666666667
KRAS G12D 15wks	1591.111111111111
KRAS G12D 15wks	2008.888888888889
