# Supplementary material for: Oncogenic context shapes the fitness landscape of tumor suppression
Source: Nat Commun. 2023 Oct 12;14:6422. doi: 10.1038/s41467-023-42156-y (PMC10570323; doi:10.1038/s41467-023-42156-y)
Supplement: Supplementary file 6 — Source Data [file 41467_2023_42156_MOESM6_ESM.zip › Source_Data/Figure1H.csv]

onco_timepoint	inert_neoplastic_cells_per_titer
KRAS G12C 9wks	304034.49512602587
KRAS G12C 9wks	609907.2695013508
KRAS G12C 9wks	659707.8799295707
KRAS G12C 9wks	513886.3515431993
KRAS G12C 9wks	590751.9637270746
KRAS G12C 9wks	1007817.7162646105
KRAS G12C 9wks	406457.4069686004
KRAS G12C 9wks	676399.7323968674
KRAS G12C 9wks	374289.7432888772
KRAS G12C 9wks	681541.1186059992
KRAS G12C 9wks	617667.7730481381
KRAS G12C 9wks	445111.7115944657
KRAS G12C 9wks	542143.1502805095
KRAS G12C 9wks	256914.1403027236
KRAS G12C 9wks	420901.70454511285
KRAS G12C 9wks	534703.2047419017
KRAS G12C 9wks	582266.5964526845
KRAS G12C 9wks	356242.5794668664
KRAS G12C 9wks	438241.4553994042
KRAS G12D 9wks	3488275.345334829
KRAS G12D 9wks	2044137.4378409786
KRAS G12D 9wks	2755313.7698870054
KRAS G12D 9wks	1904167.8863071268
KRAS G12D 9wks	3384822.0950586535
KRAS G12D 9wks	3195347.09070568
KRAS G12D 9wks	3614954.560866052
KRAS G12D 9wks	2425097.8679301147
KRAS G12D 9wks	1647721.3904899005
KRAS G12D 9wks	3738127.634046382
KRAS G12D 9wks	6203733.848946048
KRAS G12D 9wks	4931533.432192794
KRAS G12D 9wks	4674372.448513276
KRAS G12D 9wks	1357302.0172364544
KRAS G12D 9wks	4572606.350947466
KRAS G12D 9wks	1982276.3386412056
KRAS G12D 9wks	2385665.016390667
KRAS G12D 9wks	2773511.487185365
KRAS G12D 9wks	2892327.6894684983
KRAS G12D 9wks	3203679.708049244
KRAS G12D 9wks	2229901.438348588
KRAS G12D 9wks	6397004.883508085
KRAS G12D 9wks	4039790.1141196014
KRAS G12D 9wks	5847096.864171964
KRAS G12D 9wks	4382288.44768278
KRAS G12D 15wks	8088362.2818969395
KRAS G12D 15wks	14045738.581104055
KRAS G12D 15wks	35340555.34022796
KRAS G12D 15wks	19141391.290791765
KRAS G12D 15wks	11449092.025577486
KRAS G12D 15wks	5216394.519738017
KRAS G12D 15wks	14068912.909370782
KRAS G12C 15wks	1628413.9773579454
KRAS G12C 15wks	9870161.447877856
KRAS G12C 15wks	2004962.8220135954
KRAS G12C 15wks	1442445.8516375113
KRAS G12C 15wks	3255822.8778870185
KRAS G12C 15wks	3838501.76872724
KRAS G12C 15wks	851371.4193428892
KRAS G12C 15wks	1756161.3419024863
KRAS G12C 15wks	872107.5827000375
KRAS G12C 15wks	1437473.9386102941
KRAS G12C 15wks	975916.5395271254
KRAS G12C 15wks	1076619.97749387
KRAS G12C 15wks	726152.2044097764
KRAS G12C 15wks	640370.1755108974
KRAS G12C 15wks	3849156.8168772217
KRAS G12C 15wks	1793470.3211592282
KRAS G12C 15wks	18958970.229828402
KRAS G12C 15wks	1520154.3016134757
KRAS G12C 15wks	1159829.8732599085
KRAS G12C 15wks	5135352.866380256
KRAS G12D 15wks	23943641.30915518
KRAS G12D 15wks	25787881.489953365
KRAS G12D 15wks	13815362.87267934
KRAS G12D 15wks	16533725.702563282
KRAS G12D 15wks	18276367.445825346
KRAS G12C 15wks	1107658.2125084605
KRAS G12C 15wks	3453579.2170836944
KRAS G12C 15wks	2175270.2542003845
KRAS G12C 15wks	1113734.813277688
KRAS G12C 15wks	2259072.078889655
KRAS G12C 15wks	1104494.328183046
KRAS G12C 15wks	2136002.7239354746
KRAS G12C 15wks	1007368.2776727811
KRAS G12C 15wks	2641111.542708849
KRAS G12D 15wks	15203062.51434085
KRAS G12D 15wks	9841122.691155097
KRAS G12D 15wks	24566258.96448178
KRAS G12D 15wks	34410871.87039234
KRAS G12D 15wks	76900565.66592489
KRAS G12D 15wks	14626422.152360464
KRAS G12D 15wks	35795467.35603749
KRAS G12D 15wks	5298855.035467137
KRAS G12D 15wks	47388555.36225624
KRAS G12D 15wks	37139936.0641383
KRAS G12D 15wks	16215277.510558844
KRAS G12D 15wks	23275720.96852604
KRAS G12D 15wks	15936986.462243726
KRAS G12D 15wks	24687056.79762992
KRAS G12D 15wks	23711780.572845973
KRAS G12D 15wks	2267764.7435959475
KRAS G12D 15wks	13949545.45482159
KRAS G12D 15wks	11053171.208404759
KRAS G12D 15wks	5698146.4669390395
KRAS G12D 15wks	24687442.997873228
KRAS G12D 15wks	26647300.85981672
KRAS G12D 15wks	7936591.768826184
KRAS G12D 15wks	26914720.30124666
KRAS G12D 15wks	32569029.455465555
KRAS G12D 15wks	28229250.594788767
KRAS G12D 15wks	15229196.281035133
KRAS G12D 15wks	29080139.060598627
KRAS G12D 15wks	57235175.2158012
KRAS G12D 15wks	8497466.064243734
KRAS G12D 15wks	14072165.346810607
KRAS G12D 15wks	21566790.677443124
KRAS G12D 15wks	14069031.263876105
KRAS G12D 15wks	12949175.913820531
KRAS G12D 15wks	16198399.820873106
KRAS G12D 15wks	14544544.023787437
KRAS G12D 15wks	25122200.2803865
