# Supplementary material for: Oncogenic context shapes the fitness landscape of tumor suppression
Source: Nat Commun. 2023 Oct 12;14:6422. doi: 10.1038/s41467-023-42156-y (PMC10570323; doi:10.1038/s41467-023-42156-y)
Supplement: Supplementary file 6 — Source Data [file 41467_2023_42156_MOESM6_ESM.zip › Source_Data/Figure1J.csv]

	G12C_0	G12C_1	G12C_2	G12C_3	G12C_4	G12C_5	G12C_6	G12C_7	G12C_8	G12C_9	G12C_10	G12C_11	G12C_12	G12C_13	G12C_14	G12C_15	G12C_16	G12C_17	G12C_18	G12C_19	G12C_20	G12C_21	G12C_22	G12C_23	G12C_24	G12C_25	G12C_26	G12C_27	G12C_28	G12C_median	G12D_0	G12D_1	G12D_2	G12D_3	G12D_4	G12D_5	G12D_6	G12D_7	G12D_8	G12D_9	G12D_10	G12D_11	G12D_12	G12D_13	G12D_14	G12D_15	G12D_16	G12D_17	G12D_18
301.9951720402016	4447.310350262291	21757.07226607011	5932.493424561454	3969.5709329504643	11114.410445272086	9922.675180798044	2121.457811226839	5223.350308120265	2182.312377923386	5035.715394139246	2265.1422048159075	3211.7687978733024	2047.5026086442297	1457.7515721095306	12580.308210748793	5202.220250239519	33972.90706066247	3532.945677660632	3651.2740017928063	12115.975188819417	2358.114459491187	11689.148019628357	8354.824886046734	2801.8456749868405	9102.82893502512	2269.3682163920566	6909.528927003747	2028.4855565515588	9521.20408106388	5035.715394139246	13464.072881610971	24886.982171941938	52144.75683810351	22249.95094842491	13540.141089981655	12221.625478223143	19156.510474683782	34534.966600290296	33322.10127793551	22812.01048805274	26712.619172838342	18041.755976350087	37805.89956022968	20056.65094040354	29514.46484782518	36043.65273297551	73202.97252205438	23517.754421269634	50471.25625394847
316.22776601683796	4240.677134410611	18589.477513167993	5629.323028881194	3768.4753895046742	11114.410445272086	9268.488588810167	2040.3183889647767	4929.219902420289	2079.1976954653483	4799.058745874898	2189.073996445224	3211.7687978733024	1793.9419140752848	1328.7470082060322	10790.592308249657	4986.693659855916	33972.90706066247	3393.4872956477125	3427.295388256905	11401.779232450222	2244.012146935162	11093.280387391338	7974.483844193315	2611.675154060132	8456.24916387431	2079.197695465348	6554.543954607225	1889.0271745386392	9128.185004482015	4799.058745874898	12804.815075731714	24113.622053506657	50788.207122159656	21565.33707308876	13096.409874486002	11752.538193270593	18459.218564619187	31741.57294845575	33322.10127793551	21104.701811288513	24075.587949321318	16996.71437334839	37805.89956022968	18687.423189731235	28335.40761807959	33774.28451658345	73202.97252205438	23517.754421269634	46300.18282828933
331.1311214825911	4041.088232735693	18589.477513167993	5319.262396935473	3435.152639409597	10203.282349454343	9268.488588810167	1933.8228972458198	4680.730421742723	1991.2966546814473	4565.782906871468	2074.971683889199	2845.514461273715	1648.1445146981416	1257.7944980591083	10790.592308249657	4568.318513817157	31331.64982556929	3177.960705264109	3266.70694836324	10835.493681246244	2066.5196607369007	10510.090789882765	7365.938177227848	2472.2167720472125	8139.2982956631295	1990.4514523662172	6022.06649601244	1749.5687925257196	8380.180955503627	4565.782906871468	12297.693686593826	23302.227830886033	49317.55509365977	21058.21568395087	12373.76189496451	11245.416804132705	17673.180411455458	31741.57294845575	30731.55618175612	21104.701811288513	24075.587949321318	16996.71437334839	35688.66776057899	18091.555557494215	27447.94518708828	33774.28451658345	69399.5621035202	21501.946899446524	46300.18282828933
346.73685045253166	3860.2841688654735	18589.477513167993	5078.1041276443575	3275.3780980417087	10203.282349454343	8680.227777410215	1779.9960758739933	4474.501056826648	1881.4203537015712	4166.847414082995	1965.0953829093228	2845.514461273715	1546.7202368705637	1141.6903905459596	9535.466870133381	4352.791923433554	31331.64982556929	3017.372265370444	3055.4063695557857	10324.146280532206	1876.349139810192	9990.291366016427	6972.919100645983	2294.724285848951	7365.938177227848	1838.3150356248502	5667.081523615918	1622.788445241247	7898.415635822632	4166.847414082995	11435.587325059412	22554.223781907644	46959.44063416859	19929.870593119067	11891.996575283514	10738.295414994815	17001.244570847753	29269.35617640854	30731.55618175612	19684.761921702422	21890.73996445224	16004.25347993168	33736.25041239811	16899.820293020173	26560.482756096975	31745.798960031894	69399.5621035202	21501.946899446524	46300.18282828933
363.0780547701014	3681.8282097208407	18589.477513167993	4898.957984742386	3137.641424448702	9405.411363877396	8090.276561379802	1648.1445146981418	4271.652501171492	1725.903127699285	4011.3301880807085	1876.3491398101921	2577.86706145094	1419.939889586091	1083.6383367893854	9535.466870133381	4137.265333049951	29134.12380597177	2861.009837052928	2899.04394123827	10324.146280532206	1698.8566536119306	9495.848011606984	6541.865919878777	2142.587869107584	7125.05551738735	1673.500584155036	5426.19886377542	1483.3300632283274	7251.8358646718225	4011.3301880807085	11156.670561033574	21844.2538371146	45970.553925349705	19486.13937762341	11308.80697777494	10269.208130042267	15987.001792571973	29269.35617640854	30731.55618175612	19684.761921702422	21890.73996445224	15294.4139005343	32024.715724057736	16189.850348227128	25622.308186191876	31745.798960031894	65570.79561552913	19853.802384748382	42750.333104324105
380.1893963205613	3536.24571673443	16249.985445184266	4664.689951716729	2908.99854628431	8741.08234410676	8090.276561379802	1567.0050924360796	3882.8594361657765	1639.6924915458437	3627.608336966372	1766.472838830316	2331.3497195089103	1362.8887333080786	973.9844574714119	9535.466870133381	3769.6023259249805	27384.555013446046	2730.0034781923064	2683.517350854667	9753.63471775208	1521.364167413669	8963.3705530122	5971.354357098651	1965.0953829093226	6732.036440805486	1508.686132685222	5033.179787193555	1369.2277506723021	6719.358406077039	3627.608336966372	10738.295414994815	21273.742274334472	44791.49669560411	19055.086196856206	11067.924317934443	9762.086740904377	15467.202368705635	27295.808770346917	28631.228428410028	18484.57463407608	21890.73996445224	15294.4139005343	30477.99548718717	15505.236472890978	24836.270033028148	30021.58623696307	65570.79561552913	19853.802384748382	42750.333104324105
398.1071705534973	3383.6189095712575	16249.985445184266	4444.202391221995	2760.242938803862	8741.08234410676	7600.059218546508	1441.9151497820667	3686.772499032459	1463.890409978042	3343.6203590491536	1643.9185031219927	2331.3497195089103	1255.125438116277	890.1314909341381	8437.23211178164	3625.9179323359117	27384.555013446046	2620.1271772124305	2493.346829927958	9339.48558328947	1394.5838201291967	7999.83991365021	5527.623141602998	1927.0612787239809	6237.593086396043	1369.2277506723021	4868.365335723741	1242.4474033878298	6491.153780964988	3383.6189095712575	10269.208130042267	19917.19255839062	42889.791486337024	18231.013939507135	10472.056685697422	9090.150900296672	15023.471153209983	25546.2399778212	28631.228428410028	18484.57463407608	20043.972905675095	14670.017974212531	30477.99548718717	14744.554389184143	24189.69026187734	28386.119756993376	62274.506586132855	18231.013939507135	39897.77529042347
416.8693834703355	3268.561778017481	16249.985445184266	4199.599003798149	2583.939996604813	8075.062919705666	7182.5292748229795	1325.2772302803521	3524.493654508334	1381.06058308552	3211.7687978733024	1563.6242831751601	2127.0924933283713	1160.0401776529227	806.2785243968642	8437.23211178164	3313.19307570088	25820.930730270888	2425.7306447095725	2332.758390034293	8976.048587740648	1293.1595423016188	7632.17690652524	5172.638169206475	1787.6028967110612	5869.930079271074	1255.125438116277	4488.024293870324	1179.0572297455935	5882.60811399952	3268.561778017481	9939.579227102638	19384.715099795834	41964.29495116037	17825.316828196825	10079.037609115558	8785.878066813939	14250.1110347747	25546.2399778212	26619.646918163064	17411.167693734216	20043.972905675095	14242.799708834476	29311.616292170023	13958.516236020414	23467.042282355847	28386.119756993376	62274.506586132855	17089.990813946883	36842.36892086769
436.5158322401661	3014.966467654056	14395.932882152698	4006.6723883652558	2490.2790585615685	7552.727888893639	6814.02106538278	1233.995380235532	3240.505676591116	1284.707519149321	2998.7778144353883	1483.3300632283276	1979.1820881631534	1052.2768824611212	774.0273834209896	7600.48181970412	3080.7624390126803	24405.216852260946	2315.8543437296967	2235.560123782864	8566.125464854187	1102.9890213749102	6795.426614447722	4804.975162081505	1686.1786188834833	5489.589037417656	1179.0572297455935	4196.429495116037	1090.3109866464629	5527.623141602998	3014.966467654056	9521.20408106388	18725.457293916577	40430.252749018255	16874.46422356328	9686.018532533693	8304.112747132944	13831.735888735942	24003.745752526782	26619.646918163064	16468.767112252972	18463.444576195336	13703.847435588317	28145.23709715288	13603.53126362389	22782.428407019695	27270.45270089002	59371.23663331844	17089.990813946883	36842.36892086769
457.0881896148752	2906.9536502770416	14395.932882152698	3841.306717994205	2305.711915946939	7552.727888893639	6467.488116138555	1152.8559579734695	2954.827294043438	1196.80647836542	2773.9539985842575	1419.9398895860913	1979.1820881631534	995.2257261831086	748.22647064029	6891.5683778051125	2996.2422074896986	24405.216852260946	2142.587869107584	2129.909834379137	7877.285577941888	1064.9549171895683	6592.5780587925665	4551.41446751256	1622.788445241247	5185.316203934923	1102.9890213749102	3816.08845326262	1064.9549171895683	5147.28209974958	2906.9536502770416	9052.116796111331	17901.385036567506	38769.43019959167	16227.88445241247	9115.506969753567	7758.957253809713	12931.595423016188	22731.71626810591	25098.282750749393	16468.767112252972	18463.444576195336	13217.47587192715	26763.33131175213	12804.815075731714	21996.390253855967	26154.78564478666	56860.98575708588	16101.104105127999	34408.18625300581
478.6300923226385	2808.333251802376	14395.932882152698	3682.8312838886145	2154.201574994631	7050.677713647128	6467.488116138555	1086.9301773855439	2866.926253259537	1120.7382699947366	2591.390298494617	1352.3237043677061	1817.1849777441053	950.8526046335433	677.273960493366	6891.5683778051125	2814.523709715288	23116.283321535477	2028.485556551559	1965.0953829093228	7564.560721306856	988.8867088188849	5958.676322370204	4259.819668758273	1407.261854857644	4741.584988439269	1014.2427782757794	3587.8838281505696	988.8867088188849	4678.194814797032	2808.333251802376	8722.487893171703	17533.722029442535	38046.78222007018	15847.543410559054	8773.200032085491	7365.938177227848	12703.390797904138	22731.71626810591	23598.048641216472	15636.2428317516	17056.182721337693	13217.47587192715	25584.274082006537	12082.167096210222	21413.20065634739	25127.864831782434	56860.98575708588	15188.285604679797	34408.18625300581
501.18723362727246	2604.0481406762833	12972.248955864432	3548.4716767121354	2021.9743683453441	6621.314937510381	6178.428924329958	1009.1715643844008	2670.8393161262197	1053.1220847763511	2452.777118796927	1276.2554959970225	1690.4046304596327	862.1063615344125	612.7716785416168	6200.0872336577195	2590.5450961793867	21907.644010756838	1935.5133018762792	1893.2531861147884	7315.22603831406	925.4965351766488	5705.1156278012595	3955.5468352755397	1318.5156117585132	4500.702328598772	976.2086740904377	3397.713307223861	925.4965351766488	4297.853772943616	2590.5450961793867	8354.824886046734	16874.46422356328	36639.520365212535	15353.100056149611	8342.146851318286	7125.05551738735	12069.489061481776	21569.56308466491	23598.048641216472	14862.88271331632	15746.119132731477	12803.402783945345	23745.959046381686	11613.079811257674	20297.533600244034	24177.01222714889	54629.651644879166	14212.07693058936	32468.44693955339
524.8074602497728	2554.7379414389507	12972.248955864432	3324.5389980846708	1977.898632795582	6237.593086396045	5904.5833741954975	951.6978069487733	2449.3963095360077	992.2675180798044	2309.092725207858	1195.96127605019	1542.494225294415	811.3942226206235	606.3214503464419	6200.0872336577195	2404.600586828827	20893.401232481057	1842.5410472009994	1732.6647462211233	7053.213320592817	862.1063615344125	5388.164759590079	3663.952036521253	1229.7693686593825	4158.395390930696	900.1404657197543	3106.1185084695744	849.4283268059653	3955.5468352755397	2404.600586828827	8063.230087292446	16139.13820931334	35308.32671872557	14693.842250270354	8063.230087292446	6732.036440805486	11498.97749870165	20567.998341117578	22330.245168371745	14862.88271331632	15746.119132731477	12395.902284661663	22858.496615390377	11105.958422119784	19879.158454205277	23175.447483601558	53095.609442737055	13362.648603783393	30642.809938656985
549.5408738576248	2411.5035531781273	11746.412222770954	3231.5208085009544	1820.8788248995538	5901.202564934578	5656.093893517931	867.1775754257916	2305.711915946939	931.4129513832577	2197.5260195975225	1111.4410445272083	1429.8005832637728	709.9699447930456	574.0703093705673	5636.442939688835	2239.7861353590133	19912.96654681447	1741.1167693734214	1627.0144568173964	6558.769966183374	836.750292077518	4893.721405180636	3347.001168310072	1128.3450908318046	3854.1225574479618	849.4283268059653	2941.30405699976	798.7161878921763	3727.342210163489	2239.7861353590133	7746.279219081265	15822.187341102159	34027.8452111524	14224.754965317807	7733.601184352818	6453.119676779646	10839.719692822393	19688.98793327857	21189.222042811492	14148.686756947125	14723.4243313034	12014.692140170477	21933.00008021373	10459.378650968974	19067.764231584653	22338.697191524043	51548.889205866486	12741.424902089479	30642.809938656985
575.4399373371573	2312.883154703462	11746.412222770954	3000.697893608029	1729.9726203281691	5593.548922190925	5223.350308120265	819.8462457729219	2133.2906436400567	882.3912170999283	2001.4390824642053	1039.5988477326741	1366.4104096215365	690.9528927003747	535.3689401995179	5125.095538974797	2155.2659038360316	18995.92203479012	1622.7884452412472	1525.5901789898185	6385.503491561262	760.6820837068345	4526.058398055666	3093.4404737411273	1064.9549171895683	3714.664175435042	735.32601424994	2776.489605529946	760.6820837068345	3562.527758693675	2133.2906436400567	7505.396559240768	15238.997743593585	33165.738849617985	13755.667680365259	7454.684420326978	6098.134704383124	10434.022581512081	18805.75151386341	21189.222042811492	13468.298893187122	14723.4243313034	11738.643414849274	21223.030135420686	10053.681539658663	18598.676946632106	21425.87869107584	50065.55914263816	12741.424902089479	28969.30935450195
602.5595860743581	2188.4336042473365	11746.412222770954	2897.3443496261225	1622.5380149256237	5296.03770723003	5018.8113478346495	772.5149161200521	1959.1789667027144	828.2982689252201	1911.8476370498447	984.660697242736	1281.8901780985548	665.5968232434802	503.11779922364326	5125.095538974797	1981.9994292139193	18180.301800593348	1521.3641674136693	1428.3919127383895	5971.354357098652	684.6138753361511	4069.6491478315647	2903.2699528144185	1052.2768824611212	3385.0352724954137	646.5797711508094	2560.963015146343	697.2919100645984	3258.2549252109416	1959.1789667027144	7125.05551738735	14617.774041899671	32240.242314441337	13375.32663851184	7213.801760486481	5781.183836171943	10002.969400744874	17969.001221785893	20200.33533399261	12897.787330406996	13869.769992921285	11166.828198112495	19815.76828056304	9495.848011606984	17837.994862925272	20830.01105883882	48987.92619072014	12158.235304580905	27600.081603829647
630.9573444801937	2042.8511112609258	10695.986403231616	2687.1921435295785	1550.9149446572599	5045.8578219220035	4822.724410701332	738.7068235108595	1839.1602379400804	765.7532975982136	1791.8289082872107	938.1745699050961	1190.326593948658	602.2066496012441	477.3168864429436	4660.234265598398	1855.2190819294467	17411.167693734216	1436.8439358906876	1365.0017390961532	5819.217940357285	621.2237016939149	3828.766487991067	2662.387292973921	1014.2427782757794	3194.8647515687053	595.8676322370204	2358.114459491187	659.2578058792566	2953.9820917282077	1839.1602379400804	6795.426614447722	14085.296583304887	30655.487973385432	12754.102936817926	7010.953204831325	5616.369384702129	9660.662463076798	17313.969427482785	19257.934752511363	12458.282126487491	13087.957851333706	10838.198763206301	19080.4422663131	8976.048587740648	17495.687925257196	19993.2607667613	48987.92619072014	11067.924317934443	26370.312235170266
660.6934480075957	1993.540912023593	10695.986403231616	2597.6190720785926	1446.2350727265746	4802.439555135817	4648.61273376399	684.6138753361513	1727.5935323297447	716.7315633148843	1714.0702952860677	883.236419415158	1126.9364203064217	576.8505801443496	419.2648326863694	4329.0206083177145	1690.4046304596325	16629.355552146637	1386.1317969768986	1250.8994265401282	5531.849153179148	570.5115627801259	3600.561862879017	2459.538737318765	950.8526046335433	3004.6942306419965	545.1554933232314	2142.587869107584	583.1895975085731	2725.777466616157	1714.0702952860677	6465.797711508094	13654.24340253768	29818.737681307914	12449.830103335193	6719.358406077039	5350.130655404736	9267.643386494934	16612.45150584204	18391.602379400803	11993.420853111093	12356.857848659914	10575.295215281345	17609.79023781322	8494.283268059653	16785.71798046415	19359.35903033894	47682.08861369008	10649.549171895684	25178.576970696224
691.8309709189363	1923.0977702559749	9816.892173675395	2449.478992371193	1388.3856698175116	4580.996548545605	4493.095507761704	632.2113317919027	1592.361161892974	674.4714475533934	1573.7667109579181	802.9421994683255	1070.5895992911007	532.4774585947841	367.6630071249701	4055.91461020908	1614.3364220889491	16050.39196621421	1318.5156117585134	1153.7011602886992	5299.418516490948	519.799423866337	3372.3572377669666	2282.0462511205037	874.7843962628598	2801.8456749868405	507.1213891378897	2028.4855565515588	519.799423866337	2548.284980417896	1592.361161892974	6161.52487802536	13159.800048128238	28525.578139006295	11968.064783654198	6503.831815693436	5007.823717736661	8887.302344641517	16079.974047247255	18391.602379400803	11524.333568158545	12356.857848659914	10351.827199545132	17178.737057046015	8215.366504033813	16202.528382955576	18940.98388430018	46541.065488129825	10142.427782757793	25178.576970696224
724.4359600749899	1800.9963245254369	9816.892173675395	2311.6742670619833	1291.9699983024066	4388.290420673206	4234.46359930138	588.2608113999522	1485.8656701740172	603.4744530740888	1446.9863636734456	756.4560721306856	1014.2427782757796	475.4263023167716	341.8620943442704	3806.0516757692653	1504.460121109073	15505.23647289098	1229.7693686593827	1043.824859308823	5020.501752465108	494.44335440944246	3080.76243901268	2066.5196607369007	773.3601184352818	2522.9289109610013	456.40925022410073	1901.7052092670865	443.7312154956535	2383.4705289480817	1485.8656701740172	5895.286148727968	12538.576346434324	27676.149812200332	11790.572297455936	6300.98326003828	4741.584988439269	8468.927198602758	15619.338785447006	17609.790237813224	11169.348595762021	11803.250332184385	9983.762232450194	16291.274626054706	7898.415635822632	15619.338785447004	18256.37000896403	44436.511723207586	9863.511018731955	24037.55384513597
758.5775750291835	1660.1100409902006	8994.908474113545	2177.3146598855046	1209.3279941466024	4209.107529844486	4100.921633495069	537.5486724861632	1354.0141089981657	556.1431234212192	1343.871681215408	684.6138753361512	922.6791941258829	450.07023285987714	316.06118156357076	3806.0516757692653	1403.035843281495	14943.176933263152	1170.6052065932956	963.5306393619906	4783.84510420076	469.087284952548	2903.2699528144185	1889.0271745386392	697.2919100645984	2269.3682163920566	393.0190765818645	1762.2468272541666	405.69711131031175	2345.43642476274	1354.0141089981657	5641.725454159023	12170.913339309353	26776.009346480576	11296.128943046493	6060.100600197782	4424.634120228087	8113.942226206235	15053.053234243029	16942.08040878167	10810.13761178935	11258.094838861152	9753.721628015857	15847.543410559054	7657.532975982134	15099.539361580666	17051.95670976154	43422.268944931806	9483.169976878538	23124.73534468777
794.3282347242813	1577.926375594646	8354.454673462376	2042.9550527090257	1134.9501904063784	3838.908915773826	3876.097817643938	515.573412290188	1289.7787330406998	524.0254354424861	1244.1378080182897	655.0317943031076	901.5491362451374	405.69711131031175	277.3598123925213	3556.188741329451	1305.837577030066	13971.194270748863	1124.1190792556556	883.236419415158	4564.092502241008	456.40925022410073	2675.065327702368	1724.212723068825	646.5797711508094	2066.5196607369007	354.9849723965228	1597.4323757843526	367.66300712497	2142.587869107584	1289.7787330406998	5438.876898503867	11562.367672343886	25875.868880760823	10890.431831736181	5755.827766715048	4183.75146038759	7822.3474274519485	14174.042826404018	16439.185031219928	10505.864778306617	10691.809287657175	9372.511483524671	15162.929535222902	7188.445691029587	14579.739937714328	16722.32780682191	42496.772409755155	9166.219108667356	22161.20470532578
831.7637711026708	1512.1794432782024	8354.454673462376	1936.1563905943885	1079.8555209691756	3664.7972388364838	3754.3886842508446	464.861273376399	1196.80647836542	498.66936598559164	1147.7847440820906	612.7716785416168	824.0722573490709	393.0190765818645	264.45935600217143	3277.271977303612	1229.7693686593827	13447.168835306376	1064.9549171895685	786.0381531637291	4340.113888705107	405.69711131031175	2345.43642476274	1559.3982715990107	608.5456669654676	1965.0953829093226	342.30693766807553	1407.261854857644	316.95086821118105	2041.1635912800061	1196.80647836542	5223.350308120264	11245.416804132705	25153.22090123933	10510.090789882765	5565.657245788339	3980.9029047324343	7403.97228141319	13873.996004497434	15894.029537896695	10188.913910095434	10235.400037433075	9247.632298260318	14414.925486244514	6972.919100645983	14072.61854857644	16253.240521869366	41660.02211767764	8380.180955503627	21286.42030906292
870.9635899560806	1408.8628353523625	7756.8337703069865	1877.5893823379747	1005.4777172289519	3397.7133072238616	3553.230533226148	420.91075298444855	1107.2150329510594	444.5764178108834	1078.4781542332457	566.2855512039769	753.6387310799196	367.66300712497	245.10867141664673	3039.030574698207	1128.3450908318048	12720.294844208735	1018.4687898519286	739.5520258260892	4116.135275169206	380.34104185341727	2231.3341122067145	1394.5838201291967	557.8335280516786	1838.3150356248502	342.30693766807553	1343.8716812154078	266.23872929739207	1927.0612787239809	1107.2150329510594	4969.789613551319	10738.295414994815	24468.607025903177	10231.174025856924	5388.164759590079	3828.766487991067	7112.377482658903	13472.524904763271	15370.00410245421	9871.963041884253	9808.572868242018	9011.019105127858	13717.633576179916	6668.64626716325	13755.667680365259	15416.490229791847	40747.20361722944	8164.6543651200245	19752.378106920805
912.0108393559096	1338.4196935847444	7232.640691430075	1791.461429019719	928.3451800168679	3289.527410874445	3382.4996655497253	398.9354927884733	1004.1003504930219	429.36277613674673	995.6483273407237	515.5734122901879	711.3786153184287	342.30693766807553	238.6584432214718	2922.8152563541075	1043.824859308823	12386.439929692957	917.0445120243506	684.6138753361512	3900.6086847856022	354.9849723965228	2104.5537649222424	1305.837577030066	532.4774585947841	1660.8225494265887	329.6289029396283	1267.8034728447242	228.20462511205037	1812.9589661679556	1004.1003504930219	4830.331231538399	10345.27633841295	23771.31511583858	9939.579227102638	5210.672273391817	3575.2057934221225	6808.104649176169	12809.041087307865	14892.464794349362	9309.903502256426	9385.97171062711	8675.817081523539	13020.341666115319	6339.017364223621	13223.190221770474	15150.251500494454	39010.31285943217	7784.313323266607	19169.18850941223
954.992586021436	1237.4511903844918	7232.640691430075	1701.888357568733	876.0052440515251	3032.5859070445813	3299.669838657203	370.1986140706596	938.1745699050962	397.2450881580137	909.4376911872824	481.7653196809953	605.7283259147017	329.6289029396283	232.2082150262969	2562.5477694873985	959.3046277858415	11790.572297455938	866.3323731105617	655.0317943031076	3710.4381638588934	329.6289029396283	1876.349139810192	1217.0913339309352	507.1213891378897	1546.7202368705637	291.59479875428656	1102.9890213749102	190.17052092670863	1648.1445146981416	938.1745699050962	4640.160710611691	9977.61333128798	22972.598927946405	9660.662463076798	4893.721405180636	3537.171689236781	6643.290197706355	12504.768253825132	13941.61218971582	9090.150900296674	9005.630668773692	8491.78459797607	12361.083860236062	6009.388461283993	12931.595423016188	14414.925486244514	38135.52846316931	7594.1428023398985	18547.964807718316
1000.0	1174.0523627936354	6775.756451475101	1650.2115855777795	853.967376276644	2922.709606064705	3161.0566589595132	348.22335387468434	872.2487893171705	356.6753770269825	845.2023152298163	464.86127337639897	556.4248575262958	310.61185084695745	219.30775863594707	2446.332451143299	904.3664772959035	11545.46362603929	828.29826892522	600.0936438131696	3592.109839726719	291.59479875428656	1724.212723068825	1141.0231255602519	494.44335440944246	1432.6179243145384	278.9167640258393	1014.2427782757794	177.4924861982614	1483.3300632283274	872.2487893171705	4488.024293870324	9660.662463076798	22186.560774782676	9318.355525408724	4728.906953710822	3397.713307223861	6478.475746236541	11997.646864687242	13578.175194166999	8646.41968480102	8625.289626920276	8268.316582239859	11562.367672343886	5857.252044542626	12424.474033878298	13742.989645636811	36702.91053885477	7239.157829943376	18066.19948803732
1047.1285480508996	1129.4383730074774	6400.458682940659	1557.1933959940634	809.8916407268817	2730.003478192307	3024.133883892283	321.1768797873302	802.9421994683256	336.3905214614669	784.3477485332696	426.82716919105724	549.3815048993806	285.25578139006296	199.95707405042234	2272.0094736271494	840.9763036536672	10890.431831736183	781.8121415875801	553.6075164755297	3359.6792030385195	253.56069456894485	1597.4323757843526	1077.6329519180156	469.087284952548	1343.8716812154078	253.56069456894485	963.5306393619904	152.1364167413669	1381.9057854007494	809.8916407268817	4285.175738215168	9204.253212852698	21717.473489830125	8988.726622469096	4500.702328598772	3220.2208210255994	6262.949155852938	11414.457267178668	13223.190221770476	8435.119105993566	7936.4497400079745	7965.9775021261585	10966.500040106865	5527.623141602998	12132.879235124012	13349.970569054947	36018.29666351862	6871.494822818406	17140.702952860673
1096.4781961431852	1047.2547076119229	6037.398885119295	1484.8459152067285	760.3064382333991	2544.058968841747	2877.068681042295	304.2728334827339	737.0164188803999	312.72485663503204	737.0164188803999	384.5670534295664	507.1213891378898	266.23872929739207	187.0566176600725	2167.4156871174596	794.4901763160273	10434.022581512081	735.3260142499402	519.7994238663371	3152.604635807215	215.52659038360312	1483.3300632283274	963.5306393619904	443.7312154956535	1153.7011602886992	202.84855565515588	900.1404657197543	152.1364167413669	1267.8034728447242	760.3064382333991	4069.6491478315647	8861.946275184622	21121.605857593106	8709.809858443256	4335.887877128957	3017.372265370444	6148.846843296913	11165.122584185872	12897.787330406996	8063.230087292447	7767.409276962012	7716.2191315974505	10459.378650968974	5248.7063775771585	11803.250332184383	13058.37577030066	34725.137121217	6605.256093521013	16608.225494265887
1148.1536214968828	993.2482989234156	6037.398885119295	1450.3947338794262	716.2307026836369	2395.3033613612997	2755.3595476492014	282.2975732867587	699.8275170102879	294.1304056999761	696.4467077493687	359.2109839726719	436.6878628687385	234.543642476274	174.15616126972267	1940.795816346465	731.1000026737911	9960.709284983384	684.6138753361512	481.7653196809953	2962.434114880506	202.84855565515588	1331.1936464869605	887.462430991307	431.05318076720624	1014.2427782757794	190.17052092670863	849.4283268059653	126.78034728447243	1166.3791950171462	716.2307026836369	3904.834696361751	8443.571129145863	20310.211634972482	8443.571129145863	4145.717356202248	2903.2699528144185	5920.642218184862	10658.001195047984	12170.913339309354	7877.285577941888	7564.560721306856	7512.46888195561	9977.61333128798	4982.467648279767	11460.943394516307	12614.644554805007	33748.92844712656	6427.763607322752	15720.76306327458
1202.2644346174131	962.7229374907811	5704.934014080632	1398.717961888473	691.4381014368956	2263.451800185448	2609.984749429673	262.01271772124306	657.5674012487972	277.22635939537975	642.3537595746604	333.8549145157774	422.6011576149082	202.84855565515588	154.80547668419794	1859.4450935055954	701.5179216407475	9516.978069487732	638.1277479985113	447.9572270718026	2839.8797791721827	190.17052092670863	1229.7693686593825	786.038153163729	405.69711131031175	912.8185004482015	190.17052092670863	760.6820837068345	126.78034728447243	1090.3109866464629	691.4381014368956	3778.0543490772784	8190.010434576919	19701.665968007015	8215.366504033813	4006.258974189329	2687.7433624308155	5717.793662529706	10294.564199499162	11832.832413217428	7577.238756035303	7057.439332168966	7229.847567936283	9508.526046335432	4804.975162081505	11029.8902137491	11930.030679468855	33241.80705798867	6199.558982210701	15238.997743593585
1258.9254117941675	911.0646335278611	5415.3020405377465	1350.4863080302496	641.852898943413	2145.123476053274	2523.7741132762317	240.03745752526785	627.1401179005237	265.39352698216237	589.9512160304118	300.0468219065848	387.3843944803325	177.4924861982614	141.9050202938481	1708.3651796582658	655.0317943031076	9161.993097091208	587.4156090847223	431.0531807672063	2658.161281397772	164.81445146981414	1141.0231255602519	722.6479795214929	354.9849723965228	824.0722573490708	152.1364167413669	684.6138753361511	126.78034728447243	1026.9208130042266	641.852898943413	3625.9179323359112	7847.703496908844	19080.4422663131	7911.093670551079	3879.4786269048564	2535.6069456894484	5464.232967960762	9948.031250254937	11334.163047231836	7184.219679453438	6846.138753361512	7072.1054391813095	9052.116796111331	4589.448571697902	10712.93934553792	11511.655533430096	32278.27641862668	6009.388461283993	14478.315659886752
1318.2567385564075	873.4949579184648	5158.3046555630735	1305.6997723047566	600.5318968655109	2040.3183889647767	2361.4952687521068	219.75260195975227	576.4279789867347	248.489480677566	540.9294817470825	270.4647408735412	352.16763134575683	152.1364167413669	122.55433570832336	1644.4467545690109	604.3196553893187	8760.521997357046	557.8335280516787	405.6971113103118	2531.3809341132996	139.45838201291966	1102.9890213749102	671.9358406077039	342.30693766807553	773.3601184352818	152.1364167413669	684.6138753361511	114.10231255602518	938.174569905096	600.5318968655109	3448.42544613765	7454.684420326978	18560.642842446763	7695.567080167476	3816.08845326262	2320.0803553058454	5261.384412305606	9538.108127368476	11084.82836423904	6934.8849964606425	6444.667653627349	6861.782600841345	8621.063615344125	4323.20984240051	10434.022581512081	11182.026630490467	31416.170057092266	5654.40348888747	14161.36479167557
1380.3842646028852	803.0518161508467	4876.831329162242	1233.352291517422	581.2487625624899	1921.9900648326025	2278.665441859585	206.22936491607518	544.3102910080017	233.27583900342933	502.05017524651095	262.01271772124306	316.95086821118116	139.45838201291966	116.10410751314845	1563.096031728141	578.9635859324242	8460.475175450461	524.0254354424861	380.3410418534173	2413.0526099811254	139.45838201291966	1039.598847732674	595.8676322370204	316.95086821118105	684.6138753361511	126.78034728447243	621.2237016939149	114.10231255602518	887.462430991307	578.9635859324242	3372.3572377669666	7125.05551738735	18028.165383851978	7429.328350870084	3740.0202448919367	2142.587869107584	5159.960134478028	9200.02720127655	10577.706975101151	6685.5503134678465	6288.305225309833	6618.596819010761	8342.146851318286	4133.0393214738015	10193.139921671584	10877.753797007734	30642.809938656985	5375.486724861631	13514.785020524761
1445.439770745928	739.6529885599904	4617.794282402056	1157.5596925973568	537.1730270127276	1793.5193129176703	2158.646713096951	196.0869371333174	505.4309845074302	221.4430065902119	469.9324872677779	253.56069456894488	288.7774577035206	139.45838201291966	90.30319473244879	1510.7991384732961	545.1554933232316	8118.168237782385	469.08728495254803	350.7589608203738	2235.560123782864	101.42427782757794	988.8867088188849	545.1554933232314	291.59479875428656	621.2237016939149	114.10231255602518	583.1895975085731	101.42427782757794	824.0722573490708	537.1730270127276	3245.576890482494	6884.172857546852	17254.805265416697	7239.157829943376	3625.9179323359112	2003.1294870946645	4957.111578822872	8684.453788986362	10159.331829062392	6427.763607322753	5945.998287641757	6427.991746765168	7911.093670551079	3942.8688005470926	9901.545122917296	10535.44685933966	29628.567160381208	5172.638169206475	13007.663631386871
1513.5612484362086	697.3871034994195	4387.3125006390555	1095.5475662082126	495.8520249348256	1685.3334165682538	2048.770412117075	194.39653250285775	488.5269382028339	211.3005788074541	429.36277613674673	245.10867141664673	260.60404719586006	126.78034728447243	90.30319473244879	1394.5838201291965	515.5734122901879	7826.573439028099	439.5052039195045	325.4028913634793	2087.649718617646	101.42427782757794	849.4283268059653	494.44335440944246	253.56069456894485	570.5115627801259	88.7462430991307	469.087284952548	88.7462430991307	760.6820837068345	488.5269382028339	3106.1185084695744	6770.070544990827	16696.97173736502	6972.919100645983	3537.171689236781	1787.6028967110612	4792.2971273530575	8418.21505968897	9833.928937698913	6178.428924329957	5633.273431006725	6237.386674519575	7632.17690652524	3752.698279620384	9546.560150520774	10332.598303684503	29058.05559760108	4944.433544094425	12500.542242248981
1584.893192461114	648.0769042620867	4016.0940556756395	1054.20614861545	476.56889063180455	1573.7667109579181	1954.1077528113356	179.18289082872107	459.7900594850201	196.0869371333174	405.69711131031187	236.65664826434855	239.47398931511464	126.78034728447243	77.40273834209897	1319.0438632055316	490.21734283329346	7492.718524512321	405.6971113103118	295.8208103304357	2011.5815102469628	101.42427782757794	798.7161878921763	443.7312154956535	253.56069456894485	494.44335440944246	76.06820837068345	431.05318076720624	76.06820837068345	722.6479795214929	443.7312154956535	3017.372265370444	6554.543954607225	16037.713931485761	6808.104649176169	3435.747411409203	1711.5346883403777	4703.550884253927	8020.969971530956	9495.848011606986	5958.676322370205	5396.616782742377	6066.499368368353	7289.869968857164	3549.849723965228	9331.03356013717	9901.545122917296	28322.72958335114	4817.6531968099525	12132.879235124012
1659.5869074375614	608.1591239271031	3816.2072006953385	1012.8647310226872	449.02155591320314	1474.0328377607998	1859.445093505596	165.65965378504401	425.9819668758275	175.8020815678018	373.5794233315788	219.75260195975224	211.3005788074541	126.78034728447243	70.95251014692406	1231.8823744474569	447.9572270718026	7137.733552115798	371.88901870111914	278.91676402583937	1918.609255571683	76.06820837068345	709.9699447930456	418.375146038759	215.52659038360312	469.087284952548	50.71213891378897	405.69711131031175	63.39017364223621	671.9358406077039	418.375146038759	2953.9820917282077	6174.202912753807	15530.592542347873	6567.221989335671	3334.323133581625	1622.788445241247	4475.3462591418765	7716.697138048223	9208.47922442885	5700.889616225111	5121.926030292687	5875.89429612276	6909.528927003747	3448.42544613765	8925.336448826858	9686.018532533693	27460.623221816728	4602.126606426349	11663.791950171464
1737.8008287493763	575.2856577688814	3677.5101992804357	957.7428408990036	415.9647542508814	1392.8934154987373	1769.8536480912355	153.82682137182658	405.69711131031187	169.04046304596326	351.6041631356036	202.8485556551559	211.3005788074541	114.10231255602518	64.50228195174914	1144.7208856893822	401.47109973416275	6829.234707056916	325.4028913634793	245.10867141664673	1838.3150356248505	63.39017364223621	646.5797711508094	393.0190765818645	152.1364167413669	431.05318076720624	50.71213891378897	354.9849723965228	63.39017364223621	659.2578058792566	393.0190765818645	2827.201744443735	5958.676322370204	15112.217396309114	6415.085572594305	3232.898855754047	1534.0422021421164	4234.463599301379	7408.198292989339	8861.946275184624	5548.753199483744	4944.433544094425	5751.015110858407	6478.475746236541	3334.323133581625	8709.809858443256	9292.999455951829	26763.33131175213	4411.956085499641	11055.246283205995
1819.7008586099844	547.1084010618341	3524.53556536694	906.0660689080502	380.1532191166996	1318.5156117585136	1666.738965633198	130.16115654539172	387.1026603752559	147.06520284998805	334.7001168310073	190.17052092670866	211.3005788074541	107.76329519180156	58.052053756574225	1074.9916946829223	380.3410418534173	6567.221989335672	312.72485663503204	228.2046251120504	1736.8907577972725	63.39017364223621	621.2237016939149	354.9849723965228	152.1364167413669	380.34104185341727	50.71213891378897	329.6289029396283	50.71213891378897	621.2237016939149	354.9849723965228	2738.4555013446043	5654.40348888747	14478.315659886752	6161.52487802536	3080.76243901268	1457.973993771433	3993.5809394608814	7175.76765630114	8570.351476430336	5354.356666980886	4762.715046320015	5573.555216009062	6136.1688085684655	3258.2549252109416	8405.537024960522	9064.794830839779	25837.83477657548	4247.1416340298265	10586.158998253448
1905.4607179632483	490.75388764773965	3220.625959325462	840.6088243861758	358.11535134181844	1240.7569987573704	1592.361161892974	116.63791950171466	363.436995548821	130.16115654539172	309.3440473741128	181.7184977744105	197.2138735536238	101.42427782757794	58.052053756574225	964.5871422560276	367.6630071249701	6343.2433757997715	291.5947987542866	207.074567231305	1639.6924915458435	50.71213891378897	583.1895975085731	316.95086821118105	139.45838201291966	367.66300712497	50.71213891378897	291.59479875428656	38.034104185341725	557.8335280516786	316.95086821118105	2637.0312235170263	5438.876898503867	13933.160166563519	6022.06649601244	2992.0161959135494	1419.939889586091	3917.512731090198	6892.624880699152	8151.976330391578	5151.50811132573	4580.996548545604	5376.3775550653445	5819.2179403572845	3169.5086821118107	8126.620260934683	8861.946275184622	25153.22090123933	4031.615043646223	10307.242234227608
1995.262314968881	471.96904984304143	3108.444561122232	764.8162254661107	336.0774835669373	1166.3791950171467	1489.2464794349364	108.1858963494165	334.7001168310073	120.01872876263393	280.60716865629905	173.26647462211233	169.04046304596326	95.08526046335432	38.701369171049485	912.2902490011827	346.53294924422465	6123.490773840019	274.6907524496903	185.94450935055957	1572.0763063274583	50.71213891378897	519.799423866337	278.9167640258393	114.10231255602518	266.23872929739207	50.71213891378897	278.9167640258393	25.356069456894485	532.4774585947841	278.9167640258393	2560.963015146343	5274.062447034053	13438.716812154078	5869.930079271074	2890.5919180859714	1381.9057854007494	3790.7323838057255	6584.126035640269	7978.709855769465	4927.529497789829	4411.956085499641	5159.482128027256	5603.691349973681	2953.9820917282077	7898.415635822632	8532.317372244994	24265.758470248024	3917.512731090198	9825.476914546613
2089.2961308540407	432.0512695080578	2912.6370297129574	713.1394534751573	316.79434926391633	1081.858963494165	1425.0111034774704	103.11468245803759	311.0344520045724	111.56670561033576	270.46474087354125	169.04046304596326	161.99711041904814	69.72919100645983	38.701369171049485	865.8041216635428	308.4988450588829	5937.54626448946	270.4647408735412	177.49248619826142	1479.1040516521784	38.034104185341725	481.7653196809952	253.56069456894485	88.7462430991307	253.56069456894485	25.356069456894485	228.20462511205037	25.356069456894485	481.7653196809952	270.4647408735412	2497.5728415041067	5020.501752465108	13020.341666115319	5743.149731986601	2814.523709715288	1331.1936464869605	3689.3081059781475	6360.147422104367	7704.019103319775	4771.1670694723125	4213.333541420634	4975.449644479787	5248.7063775771585	2839.879779172182	7581.464767611451	8342.146851318286	23644.53476855411	3689.3081059781475	9369.067664322512
2187.761623949552	415.61453642894696	2706.6311893761167	658.0175633514737	283.7375476015946	1048.0508708849723	1365.8469414113833	98.0434685666587	278.9167640258394	104.80508708849723	251.87028993848529	152.13641674136693	140.86705253830272	63.39017364223621	25.800912780699655	790.264164739878	278.91676402583937	5772.731813019645	253.56069456894488	160.58843989366508	1398.809831705346	25.356069456894485	443.7312154956535	228.20462511205037	88.7462430991307	228.20462511205037	25.356069456894485	228.20462511205037	25.356069456894485	418.375146038759	251.87028993848529	2396.1485636765287	4779.619092624611	12589.288485348112	5591.013315245234	2738.4555013446043	1267.8034728447242	3625.9179323359112	6047.4225654693355	7509.622570816918	4585.222560121753	4048.5190899508198	4778.27198353607	4931.755509365978	2713.09943188771	7365.938177227848	7974.483844193315	23048.667136317086	3537.171689236781	9039.438761382884
2290.8676527677726	373.34865136837607	2625.0447179555854	630.4566182896318	256.1902128829932	950.0074023183136	1310.0635886062155	94.66265930573944	265.39352698216237	92.9722546752798	236.65664826434858	139.45838201291969	140.86705253830272	63.39017364223621	19.350684585524743	726.3457396506232	257.78670614509394	5536.075164755297	236.65664826434855	147.91040516521784	1301.6115654539171	25.356069456894485	393.0190765818645	202.84855565515588	63.39017364223621	190.17052092670863	25.356069456894485	202.84855565515588	25.356069456894485	380.34104185341727	236.65664826434855	2345.43642476274	4576.770536969455	12259.659582408483	5476.9110026892085	2687.7433624308155	1179.0572297455935	3410.3913419523083	5853.026032966478	7125.055517387351	4403.504062347342	3887.9306500571547	4653.392798271717	4741.584988439269	2624.3531887885792	7163.0896215726925	7733.601184352818	22313.341122067148	3359.6792030385195	8697.131823714808
2398.83291901949	342.82328993574157	2457.792451543497	602.89567322779	236.90707857997222	889.1528356217668	1254.2802358010474	91.28185004482017	243.4182667861871	87.9010407839009	229.89502974251005	122.55433570832336	140.86705253830272	63.39017364223621	19.350684585524743	674.0488463957784	249.3346829927958	5333.226609100141	211.30057880745406	131.00635886062153	1212.8653223547863	25.356069456894485	354.9849723965228	190.17052092670863	63.39017364223621	152.1364167413669	25.356069456894485	202.84855565515588	25.356069456894485	329.6289029396283	211.30057880745406	2307.4023205773983	4348.565911857404	11930.030679468855	5236.028342848711	2586.3190846032376	1128.3450908318046	3258.2549252109416	5683.9855699205145	6803.878637600021	4217.559552996783	3706.2121522827442	4436.497371233628	4488.024293870324	2535.6069456894484	6871.494822818406	7454.684420326978	21742.82955928702	3296.2890293962832	8240.722573490708
2511.88643150958	312.297928503107	2319.095450128594	578.7798462986784	209.3597438613708	840.1311013384375	1205.258501517718	81.13942226206237	229.89502974251005	81.13942226206237	218.06219732929262	122.55433570832336	133.8236999113876	63.39017364223621	12.900456390349827	644.9950168097533	232.43063668819948	5130.378053444985	198.62254407900681	114.1023125560252	1132.5711024079537	12.678034728447242	354.9849723965228	177.4924861982614	50.71213891378897	139.45838201291966	25.356069456894485	190.17052092670863	25.356069456894485	304.2728334827338	198.62254407900681	2193.300008021373	4145.717356202248	11397.553220874071	5020.501752465108	2497.5728415041067	1014.2427782757794	3144.152612654916	5464.232967960762	6533.41389672648	4073.8751594077144	3562.5277586936754	4252.464887686159	4171.073425659143	2446.860702590318	6694.002336620144	7201.123725758034	21020.18157976553	3055.4063695557857	7911.093670551079
2630.2679918953813	293.51309069840886	2182.438110499205	561.5542556350273	190.0766095583498	780.9669392723504	1142.7135301907117	77.7586130011431	196.0869371333174	67.61618521838531	202.84855565515593	114.1023125560252	112.69364203064218	57.05115627801259	12.900456390349827	581.0765917204985	211.30057880745406	5024.727764041258	194.39653250285775	109.87630097987612	1048.0508708849723	12.678034728447242	329.6289029396283	139.45838201291966	50.71213891378897	139.45838201291966	25.356069456894485	190.17052092670863	25.356069456894485	240.8826598404976	190.17052092670863	2079.197695465348	3955.5468352755397	11004.534144292207	4868.365335723741	2408.8265984049763	950.8526046335433	3004.6942306419965	5231.802331272563	6355.921410528218	3917.5127310901985	3439.973422985352	4140.730879818053	3968.224870003987	2383.4705289480817	6491.153780964988	6985.597135374431	20284.855565515587	2915.947987542866	7581.464767611451
2754.2287033381663	277.076357619298	2049.8600944408417	533.9933105731855	173.54820872718895	748.8492512936173	1073.4069403418669	74.37780374022384	189.32531861147888	62.544971327006415	191.0157232419385	92.97225467527979	105.65028940372704	50.71213891378897	12.900456390349827	552.0227621344736	198.62254407900681	4830.3312315384	190.17052092670866	105.65028940372703	997.3387319711832	1.0	316.95086821118105	139.45838201291966	50.71213891378897	139.45838201291966	25.356069456894485	164.81445146981414	25.356069456894485	215.52659038360312	173.54820872718895	2041.1635912800061	3816.08845326262	10662.227206624131	4678.194814797032	2396.1485636765287	900.1404657197543	2903.2699528144185	5041.631810345854	6110.812739111571	3740.020244891937	3279.384983091687	4002.706517157451	3778.0543490772784	2282.0462511205037	6237.593086396043	6782.748579719275	19727.02203746391	2751.133536073052	7239.157829943376
2884.031503126606	253.59531036342526	1929.5200490955585	492.6518929804227	159.77454136788825	720.1123725758035	1026.0756106889971	74.37780374022384	175.8020815678018	59.164162066087144	177.49248619826145	84.52023152298163	98.6069367768119	50.71213891378897	12.900456390349827	522.9689325484487	181.7184977744105	4610.578629578647	177.49248619826142	101.42427782757795	912.8185004482016	1.0	291.59479875428656	126.78034728447243	50.71213891378897	139.45838201291966	25.356069456894485	152.1364167413669	25.356069456894485	190.17052092670863	159.77454136788825	1914.3832439955336	3740.0202448919367	10243.852060585372	4462.668224413429	2332.7583900342925	824.0722573490708	2827.201744443735	4826.105219962251	5929.094241337161	3596.3358513028684	3139.9266010787674	3812.1014449118584	3600.561862879017	2205.9780427498204	5984.032391827099	6554.543954607225	19029.73012739931	2637.0312235170263	6884.172857546852
3019.9517204020162	237.15857728431436	1813.259327321302	475.42630231677157	148.75560748044768	682.9234707056917	961.840234731531	69.30658984884494	162.27884452412474	52.402543544248616	158.8980352632055	71.84219679453439	77.4768788960665	44.37312154956535	12.900456390349827	517.1581666312437	173.26647462211233	4449.990189684982	169.04046304596326	97.19826625142888	857.8803499582635	1.0	278.9167640258393	114.10231255602518	38.034104185341725	114.10231255602518	25.356069456894485	126.78034728447243	25.356069456894485	190.17052092670863	148.75560748044768	1863.6711050817446	3575.2057934221225	9914.223157645743	4361.2439465858515	2244.012146935162	824.0722573490708	2751.133536073052	4682.4208263731825	5683.9855699205145	3418.8433651046066	3004.694230641997	3726.6577918362477	3461.1034808660975	2104.5537649222424	5806.539905628837	6389.729503137411	18154.945731136453	2497.5728415041067	6668.64626716325
3162.2776601683795	223.06994893079073	1670.4830023353727	440.97512098946925	143.24614053672738	645.7345688355797	906.0568819263632	67.61618521838531	147.06520284998805	47.33132965286972	150.4460121109073	63.39017364223622	77.4768788960665	38.034104185341725	12.900456390349827	482.2935711280138	160.58843989366508	4297.853772943616	156.36242831751602	97.19826625142888	824.0722573490709	1.0	240.8826598404976	101.42427782757794	38.034104185341725	114.10231255602518	25.356069456894485	126.78034728447243	12.678034728447242	177.4924861982614	143.24614053672738	1838.3150356248502	3435.747411409203	9508.526046335432	4171.073425659143	2180.6219732929258	786.038153163729	2624.3531887885792	4513.380363327219	5502.267072146104	3275.1589715155383	2839.8797791721827	3601.7786065718938	3258.2549252109416	2053.841626008453	5654.40348888747	6250.2711211244905	17546.400064170983	2472.2167720472125	6313.661294766727
3311.311214825911	213.67753002844165	1590.936192700355	416.8592940603577	132.2272066492868	593.3320252913311	857.0351476430338	62.544971327006415	130.16115654539172	45.64092502241009	143.68439358906878	59.16416206608714	70.43352626915136	31.695086821118107	1.0	459.05050745919385	147.91040516521784	4111.9092635930565	147.91040516521784	84.52023152298163	786.0381531637291	1.0	228.20462511205037	101.42427782757794	25.356069456894485	114.10231255602518	25.356069456894485	126.78034728447243	12.678034728447242	164.81445146981414	130.16115654539172	1749.5687925257196	3334.323133581625	9166.219108667356	4044.2930783746706	2117.2317996506895	735.32601424994	2573.64104987479	4293.6277613674665	5324.774585947843	3131.4745779264695	2730.0034781923064	3490.0445987037874	3068.0844042842327	2003.1294870946645	5362.8086901331835	6123.490773840018	16874.46422356328	2370.7924942196346	6123.490773840018
3467.368504525317	185.5002733213944	1478.7547944971247	396.1885852639763	129.47247317742668	571.3567650953559	811.3942226206237	62.544971327006415	125.08994265401283	43.95052039195045	133.541965806311	54.93815048993806	63.39017364223623	31.695086821118107	1.0	429.9966778731689	143.68439358906878	4027.3890320700743	131.00635886062153	80.29421994683254	722.647979521493	1.0	228.20462511205037	101.42427782757794	25.356069456894485	114.10231255602518	12.678034728447242	126.78034728447243	12.678034728447242	164.81445146981414	126.78034728447243	1648.1445146981416	3182.1867168402578	8747.843962628598	3892.1566616333034	2028.4855565515588	659.2578058792566	2497.5728415041067	4192.203483539889	5181.0901923587735	3021.598276946593	2611.675154060132	3378.310590835681	2915.947987542866	1914.3832439955336	5223.350308120264	5920.642218184862	16215.206417684023	2256.690181663609	5844.574009814179
3630.780547701014	180.80406387021986	1401.2476466476203	358.2922858039438	115.69880581812596	527.4062447034054	779.2765346418907	55.78335280516788	118.32832413217429	43.95052039195045	126.78034728447246	50.712138913788976	56.34682101532109	25.356069456894485	1.0	412.56438012155394	126.78034728447244	3875.2526153287076	126.78034728447244	76.06820837068346	676.1618521838531	1.0	215.52659038360312	101.42427782757794	25.356069456894485	101.42427782757794	12.678034728447242	101.42427782757794	12.678034728447242	126.78034728447243	115.69880581812596	1610.1104105127997	3055.4063695557857	8468.927198602758	3752.698279620384	1977.7734176377699	646.5797711508094	2421.5046331334233	4014.7109973416273	4969.78961355132	2920.173999119015	2501.7988530802563	3220.568462080708	2763.811570801499	1800.2809314395085	5020.501752465108	5730.471697258154	15733.441098003028	2180.6219732929258	5591.013315245234
3801.8939632056126	171.41164496787079	1317.6215134415759	347.9569314057531	96.41567151510498	496.978961355132	738.7068235108595	55.78335280516788	109.87630097987613	40.569711131031184	114.94751487125502	42.260115761490816	49.30346838840595	25.356069456894485	1.0	377.69978461832403	114.1023125560252	3727.3422101634897	114.1023125560252	71.84219679453439	650.8057827269586	1.0	190.17052092670863	88.7462430991307	12.678034728447242	101.42427782757794	12.678034728447242	88.7462430991307	1.0	114.10231255602518	101.42427782757794	1572.076306327458	2915.947987542866	8037.874017835552	3663.952036521253	1939.7393134524282	621.2237016939149	2358.114459491187	3875.2526153287076	4821.879208386102	2776.4896055299464	2404.600586828827	3108.8344542126015	2675.065327702368	1736.8907577972723	4881.043370452188	5552.979211059892	15048.827222666878	2129.9098343791366	5362.8086901331835
3981.0717055349733	154.9749118887599	1240.1143655920714	323.8411044766415	82.64200415580426	464.861273376399	679.5426614447724	52.402543544248616	101.42427782757797	37.18890187011192	104.80508708849723	42.260115761490816	49.30346838840595	25.356069456894485	1.0	360.2674868667091	114.1023125560252	3609.0138860313155	105.65028940372703	59.16416206608714	638.1277479985113	1.0	190.17052092670863	50.71213891378897	1.0	88.7462430991307	12.678034728447242	88.7462430991307	1.0	88.7462430991307	88.7462430991307	1483.3300632283274	2789.1676402583935	7733.601184352818	3575.2057934221225	1901.7052092670865	595.8676322370204	2269.3682163920566	3723.1161985873405	4631.708687459393	2691.9693740069647	2294.7242858489512	3003.673035042619	2573.64104987479	1673.500584155036	4716.228918982374	5350.130655404736	14490.9936946152	1965.0953829093226	5172.638169206475
4168.693834703355	143.23438826082352	1180.9641738121866	289.3899231493392	79.88727068394412	439.50520391950454	627.1401179005237	50.71213891378898	96.35306393619906	35.49849723965229	101.42427782757797	42.260115761490816	42.260115761490816	19.017052092670863	1.0	342.8351891150941	109.87630097987612	3503.3635966275883	101.42427782757795	59.16416206608714	591.6416206608714	1.0	190.17052092670863	50.71213891378897	1.0	76.06820837068345	12.678034728447242	76.06820837068345	1.0	88.7462430991307	79.88727068394412	1457.973993771433	2725.777466616157	7454.684420326978	3435.747411409203	1850.9930703532975	557.8335280516786	2167.9439385644787	3583.657816574421	4492.250305446473	2577.8670614509397	2214.4300659021187	2905.084204570761	2484.8948067756596	1622.788445241247	4526.058398055666	5121.926030292686	13933.160166563519	1850.9930703532975	4944.433544094425
4365.158322401661	136.1900740840617	1105.4966877481954	268.71921435295786	74.37780374022384	402.3163020493926	591.6416206608715	49.02173428332935	89.59144541436054	30.427283348273388	94.66265930573944	42.260115761490816	42.260115761490816	19.017052092670863	1.0	319.59212544627417	105.65028940372703	3351.2271798862216	101.42427782757795	59.16416206608714	562.0595396278278	1.0	177.4924861982614	50.71213891378897	1.0	76.06820837068345	12.678034728447242	63.39017364223621	1.0	88.7462430991307	76.06820837068345	1419.939889586091	2624.3531887885792	7239.157829943376	3308.9670641247303	1724.212723068825	507.1213891378897	2091.875730193795	3456.8774692899487	4268.271691910572	2467.9907604710634	2142.587869107584	2786.777608004531	2320.0803553058454	1559.3982715990107	4348.565911857404	4931.755509365978	13311.936464869605	1787.6028967110612	4843.009266266847
4570.881896148751	129.1457599072999	1042.2671723972837	251.4936236893067	71.62307026836369	376.96023259249813	551.0719095298402	47.33132965286972	84.52023152298163	30.427283348273388	84.52023152298163	42.260115761490816	42.260115761490816	19.017052092670863	1.0	302.1598276946592	92.97225467527979	3211.768797873302	97.19826625142888	59.16416206608714	536.7034701709333	1.0	177.4924861982614	50.71213891378897	1.0	76.06820837068345	12.678034728447242	50.71213891378897	1.0	76.06820837068345	76.06820837068345	1407.261854857644	2497.5728415041067	6922.206961732195	3194.8647515687053	1622.788445241247	507.1213891378897	2015.8075218231115	3292.0630178201345	4183.751460387591	2417.2786215572746	2045.3896028561553	2688.1887775326722	2193.300008021373	1508.686132685222	4171.073425659143	4830.331231538399	12855.527214645505	1762.2468272541666	4526.058398055666
4786.300923226385	122.10144573053809	1001.4739366870183	244.60338742384624	68.86833679650356	344.8425446137651	513.8830076597284	40.569711131031184	84.52023152298163	27.046474087354124	77.7586130011431	42.260115761490816	42.260115761490816	12.678034728447242	1.0	284.72752994304426	88.74624309913071	3089.2144621649786	92.97225467527979	54.93815048993806	490.21734283329346	1.0	177.4924861982614	38.034104185341725	1.0	50.71213891378897	12.678034728447242	50.71213891378897	1.0	76.06820837068345	68.86833679650356	1381.9057854007494	2396.1485636765287	6592.5780587925665	3106.1185084695744	1559.3982715990107	507.1213891378897	1952.4173481808755	3224.446832601749	4023.1630204939256	2307.4023205773983	1943.9653250285774	2596.172535758938	2028.4855565515588	1432.6179243145384	4031.615043646223	4716.228918982374	12323.04975605072	1673.500584155036	4335.887877128957
5011.872336272725	117.40523627936355	928.0461124085404	223.93267862746487	66.1136033246434	326.2480936787091	475.0037011591568	35.49849723965229	76.06820837068348	21.975260195975224	69.30658984884494	33.80809260919265	42.260115761490816	12.678034728447242	1.0	249.86293443981438	88.74624309913071	2970.8861380328044	92.97225467527979	50.712138913788976	464.86127337639897	1.0	177.4924861982614	38.034104185341725	1.0	38.034104185341725	12.678034728447242	50.71213891378897	1.0	76.06820837068345	66.1136033246434	1318.5156117585132	2307.4023205773983	6453.119676779646	3030.050300098891	1546.7202368705637	507.1213891378897	1901.7052092670865	3093.440473741128	3862.5745806002606	2176.395961716777	1846.7670587771486	2517.3014713814514	1990.4514523662172	1343.8716812154078	3892.1566616333034	4627.482675883243	11917.352644740407	1610.1104105127997	4183.75146038759
5248.074602497728	117.40523627936355	862.7769352721156	217.0424423620044	63.358869852783265	305.96323811319354	456.40925022410084	33.808092609192656	72.68739910976421	21.975260195975224	62.544971327006415	25.356069456894488	35.21676313457568	12.678034728447242	1.0	244.05216852260938	84.52023152298163	2861.009837052928	84.52023152298163	50.712138913788976	439.5052039195045	1.0	152.1364167413669	25.356069456894485	1.0	38.034104185341725	12.678034728447242	38.034104185341725	1.0	76.06820837068345	62.544971327006415	1267.8034728447242	2218.6560774782674	6174.202912753807	2953.9820917282077	1470.65202849988	507.1213891378897	1838.3150356248502	2945.53006857591	3706.2121522827442	2062.2936491607516	1808.732954591807	2385.8496974189734	1927.0612787239809	1255.125438116277	3740.0202448919367	4488.024293870324	11359.519116688729	1559.3982715990107	4006.258974189329
5495.408738576249	112.70902682818901	824.0233613473633	196.37173356562303	57.84940290906298	282.2975732867587	429.36277613674673	32.117687978733024	64.23537595746605	20.284855565515592	62.544971327006415	21.130057880745408	35.21676313457568	12.678034728447242	1.0	226.61987077099442	80.29421994683254	2746.907524496903	84.52023152298163	42.260115761490816	397.24508815801363	1.0	152.1364167413669	25.356069456894485	1.0	38.034104185341725	12.678034728447242	38.034104185341725	1.0	50.71213891378897	50.71213891378897	1217.0913339309352	2117.2317996506895	5945.998287641757	2839.879779172182	1394.5838201291967	481.7653196809952	1800.2809314395085	2806.07168656299	3592.109839726719	2003.1294870946647	1719.986711492676	2313.5512217396104	1850.9930703532975	1204.4132992024881	3537.171689236781	4373.921981314299	10941.14397064997	1534.0422021421164	3879.4786269048564
5754.399373371572	105.6647126514272	777.111140280558	192.92661543289282	55.09466943720284	267.083931612622	398.9354927884733	27.046474087354124	60.854566696546776	16.904046304596328	57.47375743562751	21.130057880745408	35.21676313457568	12.678034728447242	1.0	226.61987077099442	76.06820837068346	2624.3531887885797	76.06820837068346	38.03410418534173	371.88901870111914	1.0	152.1364167413669	25.356069456894485	1.0	25.356069456894485	12.678034728447242	38.034104185341725	1.0	38.034104185341725	38.03410418534173	1141.0231255602519	2028.4855565515588	5679.759558344364	2789.1676402583935	1381.9057854007494	481.7653196809952	1762.2468272541666	2708.873420311561	3439.973422985352	1931.2872903001303	1652.3705262742908	2228.1075686639997	1762.2468272541666	1191.7352644740408	3410.3913419523083	4234.463599301379	10421.344546783634	1470.65202849988	3701.986140706595
6025.5958607435805	98.62039847466538	740.397228141319	175.70102476924166	52.3399359653427	246.79907604710638	368.50820944019995	25.35606945689449	59.164162066087144	16.904046304596328	55.78335280516788	16.904046304596324	28.173410507660545	12.678034728447242	1.0	220.80910485378945	71.84219679453439	2527.1549225371505	76.06820837068346	29.58208103304357	329.62890293962835	1.0	152.1364167413669	12.678034728447242	1.0	12.678034728447242	12.678034728447242	38.034104185341725	1.0	38.034104185341725	38.034104185341725	1102.9890213749102	1901.7052092670865	5400.842794318525	2662.387292973921	1305.837577030066	481.7653196809952	1724.212723068825	2641.257235093176	3300.5150409724324	1838.3150356248505	1588.9803526320545	2149.236504286513	1660.8225494265887	1179.0572297455935	3270.9329599393886	4120.361286745354	9939.579227102638	1407.261854857644	3549.849723965228
6309.573444801937	86.87987484672902	701.6436542165668	161.92055223832074	52.3399359653427	234.96624363388895	354.9849723965229	23.66566482643486	50.71213891378898	15.213641674136694	52.402543544248616	16.904046304596324	28.173410507660545	1.0	1.0	214.99833893658445	71.84219679453439	2421.504633133424	71.84219679453439	29.58208103304357	300.0468219065848	1.0	126.78034728447243	12.678034728447242	1.0	12.678034728447242	12.678034728447242	38.034104185341725	1.0	38.034104185341725	38.034104185341725	1064.9549171895683	1800.2809314395085	5197.994238663369	2586.3190846032376	1280.4815075731715	481.7653196809952	1648.1445146981416	2514.4768878087034	3156.8306473833636	1724.2127230688252	1521.3641674136693	2044.0750851165308	1622.788445241247	1153.7011602886992	3080.76243901268	4018.937008917776	9457.813907421643	1381.9057854007494	3397.713307223861
6606.9344800759645	79.83556066996721	654.7314331497614	141.2498434419394	49.585202493482555	212.99098343791374	334.7001168310073	20.284855565515592	47.33132965286972	15.213641674136694	50.71213891378898	16.904046304596324	28.173410507660545	1.0	1.0	209.18757301937947	63.39017364223622	2286.272262696653	71.84219679453439	21.130057880745408	270.4647408735412	1.0	76.06820837068345	12.678034728447242	1.0	12.678034728447242	12.678034728447242	25.356069456894485	1.0	38.034104185341725	38.034104185341725	1014.2427782757794	1724.212723068825	4919.07747463753	2497.5728415041067	1229.7693686593825	469.087284952548	1597.4323757843526	2400.3745752526784	3013.146253794295	1618.562433665098	1479.1040516521784	1965.2040207390442	1534.0422021421164	1090.3109866464629	3004.6942306419965	3904.834696361751	8963.3705530122	1343.8716812154078	3258.2549252109416
6918.309709189362	75.13935121879267	613.938197439496	130.9144890437487	44.07573554976227	199.46774639423666	311.0344520045724	18.59445093505596	45.64092502241009	15.213641674136694	47.33132965286972	16.904046304596324	28.173410507660545	1.0	1.0	197.5660411849695	59.16416206608714	2176.395961716777	71.84219679453439	16.904046304596324	249.3346829927958	1.0	63.39017364223621	1.0	1.0	12.678034728447242	12.678034728447242	25.356069456894485	1.0	38.034104185341725	38.034104185341725	1001.5647435473322	1648.1445146981416	4741.584988439269	2421.5046331334233	1204.4132992024881	443.7312154956535	1559.3982715990107	2307.4023205773983	2890.591918085972	1521.3641674136693	1428.3919127383895	1899.4781337578052	1496.0080979567747	1052.2768824611212	2877.913883357524	3765.376314348831	8608.385580615677	1305.837577030066	3144.152612654916
7244.359600749898	72.79124649320539	599.660564940903	127.46937091101846	44.07573554976227	187.63491398101922	294.1304056999761	16.904046304596328	38.87930650057155	15.213641674136694	38.87930650057155	12.678034728447244	28.173410507660545	1.0	1.0	174.32297751614956	59.16416206608714	2117.23179965069	71.84219679453439	16.904046304596324	232.43063668819948	1.0	63.39017364223621	1.0	1.0	12.678034728447242	12.678034728447242	25.356069456894485	1.0	38.034104185341725	38.034104185341725	963.5306393619904	1546.7202368705637	4526.058398055666	2408.8265984049763	1179.0572297455935	443.7312154956535	1546.7202368705637	2235.560123782864	2742.681512920754	1445.295959042986	1373.4537622484515	1800.8893032859469	1419.939889586091	1039.598847732674	2789.1676402583935	3613.239897607464	8215.366504033813	1280.4815075731715	3030.050300098891
7585.775750291836	65.74693231644359	562.9466528016641	124.02425277828823	44.07573554976227	172.42127230688254	275.5359547649201	16.904046304596328	37.18890187011192	15.213641674136694	35.49849723965229	8.452023152298162	28.173410507660545	1.0	1.0	174.32297751614956	54.93815048993806	2020.033533399261	67.6161852183853	12.678034728447244	223.9786135359013	1.0	63.39017364223621	1.0	1.0	12.678034728447242	12.678034728447242	12.678034728447242	1.0	38.034104185341725	35.49849723965229	912.8185004482015	1457.973993771433	4386.600016042746	2358.114459491187	1141.0231255602519	431.05318076720624	1483.3300632283274	2125.683822802988	2628.5792003647284	1377.6797738246005	1284.7075191493207	1728.590827606584	1318.5156117585132	976.2086740904377	2649.709258245474	3486.4595503229916	7758.957253809713	1255.125438116277	2890.5919180859714
7943.282347242814	56.354513414094505	548.6690203030711	120.579134645558	35.811535134181845	163.9692491545844	256.9415038298642	16.904046304596328	35.49849723965229	15.213641674136694	30.427283348273388	4.226011576149081	28.173410507660545	1.0	1.0	174.32297751614956	50.712138913788976	1935.5133018762792	63.39017364223622	12.678034728447244	215.52659038360315	1.0	63.39017364223621	1.0	1.0	12.678034728447242	12.678034728447242	12.678034728447242	1.0	25.356069456894485	28.173410507660545	887.462430991307	1407.261854857644	4221.785564572931	2282.0462511205037	1102.9890213749102	431.05318076720624	1457.973993771433	2058.067637584603	2510.250876232554	1305.837577030066	1242.44740338783	1630.0019971347256	1217.0913339309352	963.5306393619904	2522.9289109610013	3385.0352724954137	7403.97228141319	1191.7352644740408	2776.489605529946
8317.63771102671	51.65830396291996	513.9947699493455	113.68889838009754	33.0568016623217	150.4460121109073	233.27583900342933	15.213641674136694	35.49849723965229	8.452023152298164	28.736878717813756	4.226011576149081	28.173410507660545	1.0	1.0	156.8906797645346	46.48612733763989	1863.6711050817448	54.93815048993806	12.678034728447244	207.074567231305	1.0	50.71213891378897	1.0	1.0	12.678034728447242	12.678034728447242	12.678034728447242	1.0	25.356069456894485	28.173410507660545	887.462430991307	1343.8716812154078	4095.0052172884593	2205.9780427498204	1077.6329519180156	405.69711131031175	1432.6179243145384	1939.7393134524284	2413.0526099811254	1217.0913339309354	1212.8653223547863	1544.558344059115	1166.3791950171462	912.8185004482015	2396.1485636765287	3334.323133581625	6960.241065917537	1179.0572297455935	2713.09943188771
8709.635899560806	37.569675609396334	489.51882852318613	103.35354398190687	33.0568016623217	136.92277506723025	218.06219732929262	13.523237043677062	33.808092609192656	6.761618521838531	25.35606945689449	4.226011576149081	14.086705253830273	1.0	1.0	139.45838201291966	33.80809260919265	1774.9248619826142	50.712138913788976	8.452023152298162	194.39653250285775	1.0	50.71213891378897	1.0	1.0	12.678034728447242	12.678034728447242	1.0	1.0	12.678034728447242	14.086705253830273	836.750292077518	1267.8034728447242	3942.8688005470926	2142.587869107584	1052.2768824611212	393.0190765818645	1407.261854857644	1867.897116657894	2345.43642476274	1157.9271718648483	1157.9271718648483	1472.259868379752	1128.3450908318046	900.1404657197543	2307.4023205773983	3207.5427862971524	6529.18788515033	1128.3450908318046	2662.387292973921
9120.108393559096	32.873466158221795	465.04288709702683	79.23771705279526	33.0568016623217	125.08994265401283	209.61017417699446	11.83283241321743	30.427283348273388	6.761618521838531	23.66566482643486	4.226011576149081	14.086705253830273	1.0	1.0	127.83685017850968	21.130057880745408	1677.7265957311854	42.260115761490816	4.226011576149081	181.7184977744105	1.0	50.71213891378897	1.0	1.0	12.678034728447242	12.678034728447242	1.0	1.0	12.678034728447242	14.086705253830273	798.7161878921763	1217.0913339309352	3765.376314348831	2066.5196607369007	1039.598847732674	367.66300712497	1394.5838201291967	1770.698850406465	2256.6901816636096	1090.310986646463	1098.7630097987612	1419.679158794761	1077.6329519180156	874.7843962628598	2180.6219732929258	3182.1867168402578	6161.52487802536	1039.598847732674	2586.3190846032376
9549.92586021436	32.873466158221795	428.32897495778786	79.23771705279526	24.792601246741278	111.56670561033576	199.46774639423666	10.142427782757796	28.736878717813756	6.761618521838531	23.66566482643486	1.0	14.086705253830273	1.0	1.0	127.83685017850968	21.130057880745408	1597.4323757843529	38.03410418534173	4.226011576149081	173.26647462211233	1.0	50.71213891378897	1.0	1.0	12.678034728447242	12.678034728447242	1.0	1.0	12.678034728447242	14.086705253830273	760.6820837068345	1179.0572297455935	3587.8838281505696	2041.1635912800061	1001.5647435473322	367.66300712497	1356.549715943855	1711.534688340378	2142.587869107584	1031.1468245803758	1043.824859308823	1367.0984492097698	1026.9208130042266	849.4283268059653	2104.5537649222424	3106.1185084695744	5743.149731986601	1026.9208130042266	2497.5728415041067
10000.0	30.525361432634522	409.9720188881684	79.23771705279526	24.792601246741278	101.42427782757797	189.32531861147888	8.452023152298164	27.046474087354124	6.761618521838531	23.66566482643486	1.0	7.043352626915136	1.0	1.0	127.83685017850968	21.130057880745408	1525.5901789898185	38.03410418534173	4.226011576149081	156.36242831751602	1.0	50.71213891378897	1.0	1.0	1.0	1.0	1.0	1.0	12.678034728447242	12.678034728447242	722.6479795214929	1153.7011602886992	3372.3572377669666	2003.1294870946645	950.8526046335433	354.9849723965228	1343.8716812154078	1643.9185031219927	2036.9375797038572	980.4346856665869	1010.0167666996305	1301.3725622285308	1001.5647435473322	798.7161878921763	2066.5196607369007	3042.728334827338	5413.520829046973	963.5306393619904	2459.538737318765
10471.285480509006	30.525361432634522	393.65472460406215	79.23771705279526	19.283134303020994	94.66265930573944	177.49248619826145	8.452023152298164	27.046474087354124	6.761618521838531	23.66566482643486	1.0	7.043352626915136	1.0	1.0	122.02608426130469	21.130057880745408	1411.4878664337932	33.80809260919265	1.0	143.68439358906878	1.0	50.71213891378897	1.0	1.0	1.0	1.0	1.0	1.0	12.678034728447242	12.678034728447242	684.6138753361511	1115.6670561033573	3283.6109946678357	1965.0953829093226	925.4965351766488	354.9849723965228	1318.5156117585132	1563.6242831751601	1973.547406061621	925.4965351766489	971.9826625142887	1209.3563204547963	976.2086740904377	786.038153163729	1939.7393134524282	2928.626022271313	5172.638169206475	925.4965351766488	2320.0803553058454
10964.78196143185	28.177256707047253	369.17878317790286	72.3474807873348	16.52840083116085	91.28185004482017	157.20763063274583	8.452023152298164	25.35606945689449	6.761618521838531	21.975260195975224	1.0	7.043352626915136	1.0	1.0	104.59378650968974	16.904046304596324	1314.2896001823642	29.58208103304357	1.0	135.2323704367706	1.0	38.034104185341725	1.0	1.0	1.0	1.0	1.0	1.0	12.678034728447242	12.678034728447242	684.6138753361511	1064.9549171895683	3232.898855754047	1850.9930703532975	912.8185004482015	329.6289029396283	1280.4815075731715	1496.008097956775	1910.1572324193849	874.7843962628599	929.7225467527979	1130.4852560773097	925.4965351766488	735.32601424994	1800.2809314395085	2789.1676402583935	4931.755509365978	900.1404657197543	2282.0462511205037
11481.53621496884	25.82915198145998	348.78216532277014	55.121890123683656	11.018933887440568	86.21063615344127	150.4460121109073	8.452023152298164	25.35606945689449	6.761618521838531	21.975260195975224	1.0	7.043352626915136	1.0	1.0	98.78302059248475	16.904046304596324	1229.7693686593827	29.58208103304357	1.0	122.55433570832336	1.0	38.034104185341725	1.0	1.0	1.0	1.0	1.0	1.0	12.678034728447242	11.018933887440568	646.5797711508094	1039.598847732674	3055.4063695557857	1812.9589661679556	900.1404657197543	304.2728334827338	1204.4132992024881	1432.6179243145386	1838.3150356248505	836.7502920775181	874.7843962628599	1064.7593690960707	887.462430991307	709.9699447930456	1762.2468272541666	2598.9971193316846	4652.838745340138	887.462430991307	2193.300008021373
12022.644346174131	25.82915198145998	330.4252092531506	48.231653858223204	8.264200415580426	81.13942226206237	141.99398895860915	8.452023152298164	21.975260195975224	6.761618521838531	20.284855565515592	1.0	7.043352626915136	1.0	1.0	87.16148875807478	16.904046304596324	1153.7011602886992	25.356069456894488	1.0	114.1023125560252	1.0	38.034104185341725	1.0	1.0	1.0	1.0	1.0	1.0	12.678034728447242	8.452023152298164	583.1895975085731	976.2086740904377	2928.626022271313	1774.924861982614	862.1063615344125	291.59479875428656	1179.0572297455935	1373.4537622484515	1808.732954591807	786.0381531637291	853.6543383821145	992.4608934167079	836.750292077518	709.9699447930456	1648.1445146981416	2510.250876232554	4373.921981314299	849.4283268059653	2117.2317996506895
12589.254117941662	23.48104725587271	316.1475767545577	37.896299460032516	5.509466943720284	74.37780374022384	133.541965806311	8.452023152298164	18.59445093505596	6.761618521838531	18.59445093505596	1.0	7.043352626915136	1.0	1.0	63.91842508925484	12.678034728447244	1094.536998222612	25.356069456894488	1.0	114.1023125560252	1.0	38.034104185341725	1.0	1.0	1.0	1.0	1.0	1.0	12.678034728447242	8.452023152298164	570.5115627801259	950.8526046335433	2751.133536073052	1698.8566536119306	862.1063615344125	278.9167640258393	1166.3791950171462	1322.7416233346626	1753.7948041018687	756.4560721306856	824.0722573490709	953.0253612279646	786.038153163729	646.5797711508094	1572.076306327458	2459.538737318765	4145.717356202248	798.7161878921763	2028.4855565515588
13182.567385564074	18.784837804698167	305.94926782699133	34.45118132730229	5.509466943720284	64.23537595746605	125.08994265401283	8.452023152298164	18.59445093505596	5.071213891378898	16.904046304596328	1.0	1.0	1.0	1.0	63.91842508925484	12.678034728447244	1018.4687898519286	21.130057880745408	1.0	114.1023125560252	1.0	38.034104185341725	1.0	1.0	1.0	1.0	1.0	1.0	1.0	5.509466943720284	557.8335280516786	900.1404657197543	2662.387292973921	1648.1445146981416	849.4283268059653	278.9167640258393	1141.0231255602519	1276.2554959970225	1677.7265957311854	735.3260142499402	798.7161878921764	893.8720629448495	748.0040489783873	633.9017364223621	1546.7202368705637	2358.114459491187	3930.190765818645	748.0040489783873	1990.4514523662172
13803.842646028837	18.784837804698167	293.71129711391166	34.45118132730229	2.754733471860142	62.544971327006415	116.63791950171466	8.452023152298164	18.59445093505596	3.3808092609192655	16.904046304596328	1.0	1.0	1.0	1.0	63.91842508925484	12.678034728447244	950.8526046335434	21.130057880745408	1.0	105.65028940372703	1.0	38.034104185341725	1.0	1.0	1.0	1.0	1.0	1.0	1.0	3.3808092609192655	557.8335280516786	798.7161878921763	2484.8948067756596	1648.1445146981416	824.0722573490708	253.56069456894485	1102.9890213749102	1246.673414963979	1593.2063642082037	667.7098290315548	786.0381531637291	834.7187646617344	722.6479795214929	633.9017364223621	1470.65202849988	2307.4023205773983	3600.561862879017	709.9699447930456	1889.0271745386392
14454.39770745928	14.088628353523626	275.3543410442922	34.45118132730229	2.754733471860142	62.544971327006415	108.1858963494165	6.761618521838531	18.59445093505596	3.3808092609192655	13.523237043677062	1.0	1.0	1.0	1.0	63.91842508925484	12.678034728447244	883.236419415158	21.130057880745408	1.0	101.42427782757795	1.0	38.034104185341725	1.0	1.0	1.0	1.0	1.0	1.0	1.0	3.3808092609192655	545.1554933232314	773.3601184352818	2282.0462511205037	1559.3982715990107	798.7161878921763	228.20462511205037	1052.2768824611212	1174.8312181694446	1508.686132685222	646.5797711508095	756.4560721306856	795.2832324729911	671.9358406077039	595.8676322370204	1369.2277506723021	2231.3341122067145	3372.3572377669666	697.2919100645984	1812.9589661679556
15135.612484362071	14.088628353523626	261.07670854569926	31.006063194572057	1.0	60.854566696546776	94.66265930573944	5.071213891378898	16.904046304596328	3.3808092609192655	11.83283241321743	1.0	1.0	1.0	1.0	58.10765917204986	12.678034728447244	802.9421994683255	21.130057880745408	1.0	97.19826625142888	1.0	38.034104185341725	1.0	1.0	1.0	1.0	1.0	1.0	1.0	3.3808092609192655	532.4774585947841	722.6479795214929	2218.6560774782674	1470.65202849988	798.7161878921763	215.52659038360312	1014.2427782757794	1136.797113984103	1424.1659011622405	616.9976901177658	726.873991097642	755.8477002842477	671.9358406077039	583.1895975085731	1242.4474033878298	2117.2317996506895	3182.1867168402578	671.9358406077039	1774.924861982614
15848.93192461114	14.088628353523626	238.64042890505323	31.006063194572057	1.0	54.09294817470825	81.13942226206237	5.071213891378898	16.904046304596328	3.3808092609192655	10.142427782757796	1.0	1.0	1.0	1.0	52.29689325484487	12.678034728447244	735.3260142499402	21.130057880745408	1.0	97.19826625142888	1.0	38.034104185341725	1.0	1.0	1.0	1.0	1.0	1.0	1.0	3.3808092609192655	494.44335440944246	684.6138753361511	2104.5537649222424	1432.6179243145384	773.3601184352818	202.84855565515588	1001.5647435473322	1107.2150329510594	1356.549715943855	591.6416206608714	697.2919100645985	716.4121680955044	659.2578058792566	532.4774585947841	1204.4132992024881	2091.875730193795	3042.728334827338	633.9017364223621	1749.5687925257196
16595.869074375598	11.740523627936355	234.56110533402668	31.006063194572057	1.0	49.02173428332935	77.7586130011431	5.071213891378898	15.213641674136694	3.3808092609192655	10.142427782757796	1.0	1.0	1.0	1.0	46.486127337639886	12.678034728447244	697.2919100645985	16.904046304596324	1.0	92.97225467527979	1.0	38.034104185341725	1.0	1.0	1.0	1.0	1.0	1.0	1.0	3.3808092609192655	494.44335440944246	671.9358406077039	2003.1294870946645	1381.9057854007494	735.32601424994	190.17052092670863	963.5306393619904	1043.824859308823	1293.159542301619	562.0595396278278	671.935840607704	683.5492246048849	633.9017364223621	494.44335440944246	1128.3450908318046	2028.4855565515588	2865.235848629077	621.2237016939149	1724.212723068825
17378.00828749376	11.740523627936355	222.32313462094703	27.560945061841828	1.0	45.64092502241009	67.61618521838531	5.071213891378898	13.523237043677062	3.3808092609192655	10.142427782757796	1.0	1.0	1.0	1.0	40.675361420434896	12.678034728447244	667.7098290315548	16.904046304596324	1.0	88.74624309913071	1.0	38.034104185341725	1.0	1.0	1.0	1.0	1.0	1.0	1.0	3.3808092609192655	469.087284952548	633.9017364223621	1914.3832439955336	1293.1595423016188	709.9699447930456	190.17052092670863	963.5306393619904	1005.7907551234814	1242.44740338783	532.4774585947843	638.1277479985113	657.2588698123893	595.8676322370204	469.087284952548	1014.2427782757794	1927.0612787239809	2662.387292973921	621.2237016939149	1660.8225494265887
18197.008586099826	11.740523627936355	216.2041492644072	27.560945061841828	1.0	43.95052039195045	65.92578058792567	5.071213891378898	13.523237043677062	3.3808092609192655	10.142427782757796	1.0	1.0	1.0	1.0	34.864595503229914	12.678034728447244	633.9017364223622	16.904046304596324	1.0	80.29421994683254	1.0	25.356069456894485	1.0	1.0	1.0	1.0	1.0	1.0	1.0	3.3808092609192655	443.7312154956535	570.5115627801259	1812.9589661679556	1204.4132992024881	671.9358406077039	190.17052092670863	925.4965351766488	976.2086740904379	1170.6052065932956	502.8953775617407	600.0936438131696	637.5411037180177	557.8335280516786	456.40925022410073	963.5306393619904	1901.7052092670865	2510.250876232554	621.2237016939149	1622.788445241247
19054.607179632483	11.740523627936355	208.0455021223541	24.115826929111602	1.0	40.569711131031184	62.544971327006415	5.071213891378898	13.523237043677062	3.3808092609192655	10.142427782757796	1.0	1.0	1.0	1.0	29.05382958602493	12.678034728447244	612.7716785416168	16.904046304596324	1.0	76.06820837068346	1.0	25.356069456894485	1.0	1.0	1.0	1.0	1.0	1.0	1.0	3.3808092609192655	431.05318076720624	545.1554933232314	1698.8566536119306	1166.3791950171462	671.9358406077039	190.17052092670863	900.1404657197543	942.4005814812451	1102.9890213749102	485.99133125714434	591.6416206608714	611.2507489255221	545.1554933232314	393.0190765818645	912.8185004482015	1850.9930703532975	2358.114459491187	608.5456669654676	1534.0422021421164
19952.62314968879	11.740523627936355	199.886854980301	20.670708796381373	1.0	38.87930650057155	57.47375743562751	5.071213891378898	13.523237043677062	3.3808092609192655	10.142427782757796	1.0	1.0	1.0	1.0	29.05382958602493	8.452023152298162	557.8335280516787	16.904046304596324	1.0	63.39017364223622	1.0	25.356069456894485	1.0	1.0	1.0	1.0	1.0	1.0	1.0	3.3808092609192655	431.05318076720624	507.1213891378897	1660.8225494265887	1064.9549171895683	646.5797711508094	190.17052092670863	874.7843962628598	879.010407839009	1048.0508708849723	452.1832386479517	557.8335280516787	598.1055715292744	532.4774585947841	380.34104185341727	862.1063615344125	1812.9589661679556	2231.3341122067145	595.8676322370204	1496.0080979567747
20892.96130854041	11.740523627936355	195.80753140927445	17.225590663651143	1.0	32.117687978733024	52.402543544248616	5.071213891378898	13.523237043677062	3.3808092609192655	10.142427782757796	1.0	1.0	1.0	1.0	29.05382958602493	8.452023152298162	528.2514470186352	16.904046304596324	1.0	59.16416206608714	1.0	25.356069456894485	1.0	1.0	1.0	1.0	1.0	1.0	1.0	3.3808092609192655	418.375146038759	469.087284952548	1584.7543410559053	988.8867088188849	608.5456669654676	190.17052092670863	874.7843962628598	862.1063615344126	997.3387319711832	422.6011576149081	519.7994238663371	578.3878054349026	494.44335440944246	354.9849723965228	798.7161878921763	1787.6028967110612	2053.841626008453	570.5115627801259	1432.6179243145384
21877.616239495517	11.740523627936355	187.64888426722135	13.780472530920914	1.0	30.427283348273388	49.02173428332935	5.071213891378898	13.523237043677062	3.3808092609192655	10.142427782757796	1.0	1.0	1.0	1.0	29.05382958602493	8.452023152298162	485.99133125714434	16.904046304596324	1.0	54.93815048993806	1.0	25.356069456894485	1.0	1.0	1.0	1.0	1.0	1.0	1.0	3.3808092609192655	380.34104185341727	469.087284952548	1483.3300632283274	925.4965351766488	570.5115627801259	190.17052092670863	824.0722573490708	836.7502920775181	946.6265930573942	384.5670534295664	498.6693659855916	552.097450642407	443.7312154956535	342.30693766807553	709.9699447930456	1648.1445146981416	1939.7393134524282	545.1554933232314	1369.2277506723021
22908.676527677748	11.740523627936355	169.29192819760186	13.780472530920914	1.0	27.046474087354124	43.95052039195045	5.071213891378898	11.83283241321743	3.3808092609192655	10.142427782757796	1.0	1.0	1.0	1.0	29.05382958602493	8.452023152298162	447.9572270718026	16.904046304596324	1.0	46.48612733763989	1.0	25.356069456894485	1.0	1.0	1.0	1.0	1.0	1.0	1.0	3.3808092609192655	354.9849723965228	443.7312154956535	1331.1936464869605	874.7843962628598	557.8335280516786	177.4924861982614	773.3601184352818	802.9421994683255	900.1404657197544	367.6630071249701	490.21734283329346	512.6619184536637	405.69711131031175	329.6289029396283	671.9358406077039	1610.1104105127997	1876.349139810192	545.1554933232314	1331.1936464869605
23988.329190194898	9.392418902349084	161.13328105554876	10.335354398190686	1.0	27.046474087354124	33.808092609192656	5.071213891378898	11.83283241321743	3.3808092609192655	8.452023152298164	1.0	1.0	1.0	1.0	29.05382958602493	8.452023152298162	371.88901870111914	12.678034728447244	1.0	42.260115761490816	1.0	25.356069456894485	1.0	1.0	1.0	1.0	1.0	1.0	1.0	3.3808092609192655	342.30693766807553	405.69711131031175	1229.7693686593825	862.1063615344125	519.799423866337	164.81445146981414	709.9699447930456	777.586130011431	857.8803499582635	346.53294924422465	473.3132965286971	473.22638626492034	380.34104185341727	316.95086821118105	608.5456669654676	1572.076306327458	1762.2468272541666	532.4774585947841	1255.125438116277
25118.864315095823	9.392418902349084	161.13328105554876	10.335354398190686	1.0	27.046474087354124	32.117687978733024	5.071213891378898	11.83283241321743	3.3808092609192655	8.452023152298164	1.0	1.0	1.0	1.0	29.05382958602493	8.452023152298162	363.436995548821	12.678034728447244	1.0	38.03410418534173	1.0	25.356069456894485	1.0	1.0	1.0	1.0	1.0	1.0	1.0	3.3808092609192655	316.95086821118105	354.9849723965228	1166.3791950171462	786.038153163729	456.40925022410073	152.1364167413669	697.2919100645984	743.7780374022383	815.6202341967727	316.9508682111811	464.86127337639897	453.5086201705486	380.34104185341727	253.56069456894485	595.8676322370204	1559.3982715990107	1622.788445241247	519.799423866337	1166.3791950171462
26302.679918953814	9.392418902349084	155.01429569900893	6.890236265460457	1.0	27.046474087354124	27.046474087354124	5.071213891378898	11.83283241321743	3.3808092609192655	8.452023152298164	1.0	1.0	1.0	1.0	29.05382958602493	8.452023152298162	346.53294924422465	12.678034728447244	1.0	38.03410418534173	1.0	25.356069456894485	1.0	1.0	1.0	1.0	1.0	1.0	1.0	3.3808092609192655	291.59479875428656	329.6289029396283	1052.2768824611212	748.0040489783873	443.7312154956535	126.78034728447243	659.2578058792566	718.4219679453438	769.1341068591328	291.5947987542866	435.27919234335536	420.6456766799292	367.66300712497	253.56069456894485	557.8335280516786	1457.973993771433	1572.076306327458	507.1213891378897	1153.7011602886992
27542.28703338169	9.392418902349084	138.69700141490273	6.890236265460457	1.0	27.046474087354124	23.66566482643486	5.071213891378898	11.83283241321743	1.6904046304596327	5.071213891378898	1.0	1.0	1.0	1.0	23.243063668819943	8.452023152298162	321.17687978733017	12.678034728447244	1.0	33.80809260919265	1.0	25.356069456894485	1.0	1.0	1.0	1.0	1.0	1.0	1.0	1.6904046304596327	278.9167640258393	278.9167640258393	1001.5647435473322	697.2919100645984	431.05318076720624	114.10231255602518	633.9017364223621	667.7098290315548	735.3260142499402	249.3346829927958	431.0531807672063	381.2101444911858	354.9849723965228	240.8826598404976	481.7653196809952	1369.2277506723021	1381.9057854007494	507.1213891378897	1128.3450908318046
28840.31503126606	9.392418902349084	134.61767784387618	6.890236265460457	1.0	27.046474087354124	21.975260195975224	5.071213891378898	11.83283241321743	1.0	5.071213891378898	1.0	1.0	1.0	1.0	23.243063668819943	8.452023152298162	304.27283348273386	12.678034728447244	1.0	29.58208103304357	1.0	25.356069456894485	1.0	1.0	1.0	1.0	1.0	1.0	1.0	1.0	240.8826598404976	266.23872929739207	950.8526046335433	621.2237016939149	405.69711131031175	114.10231255602518	595.8676322370204	642.3537595746603	680.3878637600021	236.65664826434855	409.9231228864609	348.3472010005664	316.95086821118105	228.20462511205037	431.05318076720624	1356.549715943855	1305.837577030066	481.7653196809952	1064.9549171895683
30199.51720402019	9.392418902349084	126.45903070182308	3.4451181327302285	1.0	21.975260195975224	21.975260195975224	5.071213891378898	11.83283241321743	1.0	3.3808092609192655	1.0	1.0	1.0	1.0	17.432297751614957	8.452023152298162	283.14277560198843	12.678034728447244	1.0	29.58208103304357	1.0	25.356069456894485	1.0	1.0	1.0	1.0	1.0	1.0	1.0	1.0	228.20462511205037	228.20462511205037	874.7843962628598	595.8676322370204	405.69711131031175	101.42427782757794	557.8335280516786	625.4497132700641	642.3537595746603	223.9786135359013	397.24508815801363	322.0568462080708	304.2728334827338	215.52659038360312	367.66300712497	1305.837577030066	1242.4474033878298	481.7653196809952	1026.9208130042266
31622.776601683792	9.392418902349084	116.26072177425671	3.4451181327302285	1.0	20.284855565515592	20.284855565515592	5.071213891378898	11.83283241321743	1.0	3.3808092609192655	1.0	1.0	1.0	1.0	17.432297751614957	8.452023152298162	257.78670614509394	12.678034728447244	1.0	29.58208103304357	1.0	25.356069456894485	1.0	1.0	1.0	1.0	1.0	1.0	1.0	1.0	202.84855565515588	202.84855565515588	798.7161878921763	519.799423866337	354.9849723965228	101.42427782757794	557.8335280516786	574.7375743562751	595.8676322370205	207.074567231305	371.88901870111914	315.4842575099469	278.9167640258393	190.17052092670863	367.66300712497	1280.4815075731715	1141.0231255602519	469.087284952548	950.8526046335433
33113.11214825915	9.392418902349084	112.18139820323016	3.4451181327302285	1.0	20.284855565515592	16.904046304596328	3.3808092609192655	11.83283241321743	1.0	3.3808092609192655	1.0	1.0	1.0	1.0	17.432297751614957	8.452023152298162	249.3346829927958	8.452023152298162	1.0	29.58208103304357	1.0	25.356069456894485	1.0	1.0	1.0	1.0	1.0	1.0	1.0	1.0	177.4924861982614	202.84855565515588	748.0040489783873	519.799423866337	329.6289029396283	101.42427782757794	532.4774585947841	553.6075164755297	557.8335280516787	190.17052092670866	363.436995548821	282.62131401932743	253.56069456894485	177.4924861982614	354.9849723965228	1217.0913339309352	1102.9890213749102	469.087284952548	938.174569905096
34673.685045253165	9.392418902349084	108.1020746322036	3.4451181327302285	1.0	18.59445093505596	16.904046304596328	3.3808092609192655	11.83283241321743	1.0	3.3808092609192655	1.0	1.0	1.0	1.0	17.432297751614957	8.452023152298162	236.65664826434855	8.452023152298162	1.0	29.58208103304357	1.0	25.356069456894485	1.0	1.0	1.0	1.0	1.0	1.0	1.0	1.0	164.81445146981414	202.84855565515588	697.2919100645984	507.1213891378897	316.95086821118105	101.42427782757794	494.44335440944246	545.1554933232316	511.3474007140388	185.94450935055957	350.7589608203738	256.33095922683185	228.20462511205037	177.4924861982614	329.6289029396283	1166.3791950171462	988.8867088188849	456.40925022410073	912.8185004482015
36307.80547701017	9.392418902349084	104.02275106117705	3.4451181327302285	1.0	11.83283241321743	15.213641674136694	3.3808092609192655	11.83283241321743	1.0	3.3808092609192655	1.0	1.0	1.0	1.0	17.432297751614957	8.452023152298162	207.074567231305	8.452023152298162	1.0	25.356069456894488	1.0	25.356069456894485	1.0	1.0	1.0	1.0	1.0	1.0	1.0	1.0	164.81445146981414	202.84855565515588	659.2578058792566	494.44335440944246	316.95086821118105	88.7462430991307	456.40925022410073	515.5734122901879	469.08728495254803	177.49248619826142	333.8549145157774	236.61319313246017	202.84855565515588	177.4924861982614	304.2728334827338	1090.3109866464629	950.8526046335433	443.7312154956535	836.750292077518
38018.93963205613	7.044314176761813	99.9434274901505	3.4451181327302285	1.0	11.83283241321743	15.213641674136694	1.6904046304596327	10.142427782757796	1.0	3.3808092609192655	1.0	1.0	1.0	1.0	17.432297751614957	8.452023152298162	185.94450935055957	8.452023152298162	1.0	25.356069456894488	1.0	25.356069456894485	1.0	1.0	1.0	1.0	1.0	1.0	1.0	1.0	126.78034728447243	202.84855565515588	570.5115627801259	443.7312154956535	278.9167640258393	76.06820837068345	418.375146038759	498.6693659855916	439.5052039195045	173.26647462211233	325.4028913634793	236.61319313246017	202.84855565515588	177.4924861982614	253.56069456894485	1039.598847732674	849.4283268059653	443.7312154956535	773.3601184352818
39810.71705534977	7.044314176761813	95.86410391912395	3.4451181327302285	1.0	10.142427782757796	15.213641674136694	1.6904046304596327	10.142427782757796	1.0	3.3808092609192655	1.0	1.0	1.0	1.0	17.432297751614957	8.452023152298162	169.04046304596326	8.452023152298162	1.0	25.356069456894488	1.0	25.356069456894485	1.0	1.0	1.0	1.0	1.0	1.0	1.0	1.0	126.78034728447243	190.17052092670863	519.799423866337	431.05318076720624	266.23872929739207	50.71213891378897	380.34104185341727	481.7653196809953	409.9231228864609	169.04046304596326	300.0468219065848	230.04060443433627	177.4924861982614	164.81445146981414	240.8826598404976	1001.5647435473322	824.0722573490708	431.05318076720624	760.6820837068345
41686.93834703355	4.696209451174542	95.86410391912395	1.0	1.0	10.142427782757796	13.523237043677062	1.6904046304596327	10.142427782757796	1.0	3.3808092609192655	1.0	1.0	1.0	1.0	17.432297751614957	8.452023152298162	152.13641674136693	8.452023152298162	1.0	21.130057880745408	1.0	25.356069456894485	1.0	1.0	1.0	1.0	1.0	1.0	1.0	1.0	101.42427782757794	164.81445146981414	469.087284952548	393.0190765818645	266.23872929739207	50.71213891378897	329.6289029396283	464.86127337639897	371.88901870111914	160.58843989366508	274.6907524496903	230.04060443433627	164.81445146981414	164.81445146981414	240.8826598404976	950.8526046335433	760.6820837068345	380.34104185341727	684.6138753361511
43651.58322401656	4.696209451174542	93.82444213361067	1.0	1.0	10.142427782757796	13.523237043677062	1.6904046304596327	10.142427782757796	1.0	3.3808092609192655	1.0	1.0	1.0	1.0	17.432297751614957	8.452023152298162	131.00635886062153	8.452023152298162	1.0	21.130057880745408	1.0	25.356069456894485	1.0	1.0	1.0	1.0	1.0	1.0	1.0	1.0	88.7462430991307	164.81445146981414	431.05318076720624	393.0190765818645	266.23872929739207	50.71213891378897	291.59479875428656	447.9572270718026	346.53294924422465	147.91040516521784	262.01271772124306	223.46801573621238	139.45838201291966	152.1364167413669	215.52659038360312	938.174569905096	722.6479795214929	367.66300712497	659.2578058792566
45708.818961487515	4.696209451174542	87.70545677707085	1.0	1.0	10.142427782757796	13.523237043677062	1.6904046304596327	10.142427782757796	1.0	3.3808092609192655	1.0	1.0	1.0	1.0	17.432297751614957	8.452023152298162	118.32832413217427	4.226011576149081	1.0	21.130057880745408	1.0	25.356069456894485	1.0	1.0	1.0	1.0	1.0	1.0	1.0	1.0	88.7462430991307	164.81445146981414	393.0190765818645	393.0190765818645	266.23872929739207	38.034104185341725	266.23872929739207	418.37514603875906	329.62890293962835	135.2323704367706	253.56069456894488	210.3228383399646	126.78034728447243	139.45838201291966	202.84855565515588	900.1404657197543	684.6138753361511	354.9849723965228	621.2237016939149
47863.0092322638	4.696209451174542	81.58647142053103	1.0	1.0	10.142427782757796	13.523237043677062	1.6904046304596327	10.142427782757796	1.0	3.3808092609192655	1.0	1.0	1.0	1.0	11.621531834409971	8.452023152298162	97.19826625142888	4.226011576149081	1.0	21.130057880745408	1.0	25.356069456894485	1.0	1.0	1.0	1.0	1.0	1.0	1.0	1.0	88.7462430991307	164.81445146981414	354.9849723965228	316.95086821118105	253.56069456894485	25.356069456894485	228.20462511205037	405.6971113103118	308.4988450588829	131.00635886062153	245.10867141664673	210.3228383399646	126.78034728447243	126.78034728447243	190.17052092670863	887.462430991307	671.9358406077039	342.30693766807553	595.8676322370204
50118.72336272725	4.696209451174542	79.54680963501775	1.0	1.0	10.142427782757796	13.523237043677062	1.6904046304596327	10.142427782757796	1.0	3.3808092609192655	1.0	1.0	1.0	1.0	11.621531834409971	8.452023152298162	84.52023152298163	4.226011576149081	1.0	21.130057880745408	1.0	25.356069456894485	1.0	1.0	1.0	1.0	1.0	1.0	1.0	1.0	76.06820837068345	139.45838201291966	316.95086821118105	304.2728334827338	240.8826598404976	12.678034728447242	202.84855565515588	380.3410418534173	291.5947987542866	122.55433570832336	236.65664826434855	197.1776609437168	114.10231255602518	114.10231255602518	177.4924861982614	836.750292077518	646.5797711508094	316.95086821118105	570.5115627801259
52480.74602497723	4.696209451174542	75.46748606399119	1.0	1.0	10.142427782757796	11.83283241321743	1.6904046304596327	10.142427782757796	1.0	3.3808092609192655	1.0	1.0	1.0	1.0	11.621531834409971	8.452023152298162	84.52023152298163	4.226011576149081	1.0	21.130057880745408	1.0	25.356069456894485	1.0	1.0	1.0	1.0	1.0	1.0	1.0	1.0	63.39017364223621	139.45838201291966	291.59479875428656	291.59479875428656	215.52659038360312	12.678034728447242	190.17052092670863	354.98497239652283	291.5947987542866	109.87630097987612	215.52659038360315	184.032483547469	88.7462430991307	88.7462430991307	177.4924861982614	798.7161878921763	595.8676322370204	304.2728334827338	532.4774585947841
54954.08738576248	4.696209451174542	69.34850070745136	1.0	1.0	6.761618521838531	11.83283241321743	1.6904046304596327	10.142427782757796	1.0	3.3808092609192655	1.0	1.0	1.0	1.0	11.621531834409971	8.452023152298162	80.29421994683254	4.226011576149081	1.0	16.904046304596324	1.0	1.0	1.0	1.0	1.0	1.0	1.0	1.0	1.0	1.0	63.39017364223621	139.45838201291966	228.20462511205037	291.59479875428656	215.52659038360312	12.678034728447242	190.17052092670863	325.4028913634793	270.4647408735412	92.97225467527979	202.8485556551559	184.032483547469	76.06820837068345	88.7462430991307	139.45838201291966	786.038153163729	570.5115627801259	266.23872929739207	519.799423866337
57543.993733715666	4.696209451174542	67.30883892193809	1.0	1.0	5.071213891378898	11.83283241321743	1.6904046304596327	8.452023152298164	1.0	3.3808092609192655	1.0	1.0	1.0	1.0	11.621531834409971	8.452023152298162	76.06820837068346	4.226011576149081	1.0	16.904046304596324	1.0	1.0	1.0	1.0	1.0	1.0	1.0	1.0	1.0	1.0	63.39017364223621	139.45838201291966	228.20462511205037	253.56069456894485	190.17052092670863	12.678034728447242	139.45838201291966	295.8208103304357	245.10867141664673	92.97225467527979	194.39653250285775	177.45989484934512	63.39017364223621	63.39017364223621	126.78034728447243	735.32601424994	545.1554933232314	253.56069456894485	481.7653196809952
60255.95860743581	4.696209451174542	67.30883892193809	1.0	1.0	3.3808092609192655	10.142427782757796	1.6904046304596327	8.452023152298164	1.0	1.6904046304596327	1.0	1.0	1.0	1.0	11.621531834409971	8.452023152298162	71.84219679453439	4.226011576149081	1.0	12.678034728447244	1.0	1.0	1.0	1.0	1.0	1.0	1.0	1.0	1.0	1.0	50.71213891378897	126.78034728447243	190.17052092670863	240.8826598404976	152.1364167413669	12.678034728447242	139.45838201291966	283.14277560198843	236.65664826434855	88.74624309913071	177.49248619826142	177.45989484934512	50.71213891378897	63.39017364223621	126.78034728447243	684.6138753361511	507.1213891378897	228.20462511205037	469.087284952548
63095.7344480193	4.696209451174542	65.26917713642482	1.0	1.0	3.3808092609192655	10.142427782757796	1.6904046304596327	8.452023152298164	1.0	1.6904046304596327	1.0	1.0	1.0	1.0	11.621531834409971	8.452023152298162	71.84219679453439	4.226011576149081	1.0	12.678034728447244	1.0	1.0	1.0	1.0	1.0	1.0	1.0	1.0	1.0	1.0	38.034104185341725	101.42427782757794	177.4924861982614	215.52659038360312	152.1364167413669	12.678034728447242	126.78034728447243	253.56069456894488	223.9786135359013	80.29421994683254	164.81445146981417	170.88730615122122	50.71213891378897	38.034104185341725	126.78034728447243	646.5797711508094	481.7653196809952	228.20462511205037	456.40925022410073
66069.34480075965	4.696209451174542	65.26917713642482	1.0	1.0	3.3808092609192655	10.142427782757796	1.6904046304596327	8.452023152298164	1.0	1.6904046304596327	1.0	1.0	1.0	1.0	11.621531834409971	8.452023152298162	63.39017364223622	4.226011576149081	1.0	12.678034728447244	1.0	1.0	1.0	1.0	1.0	1.0	1.0	1.0	1.0	1.0	12.678034728447242	88.7462430991307	152.1364167413669	177.4924861982614	152.1364167413669	12.678034728447242	114.10231255602518	236.65664826434855	211.30057880745406	71.84219679453439	164.81445146981417	170.88730615122122	50.71213891378897	25.356069456894485	126.78034728447243	557.8335280516786	443.7312154956535	202.84855565515588	443.7312154956535
69183.09709189362	4.696209451174542	65.26917713642482	1.0	1.0	3.3808092609192655	10.142427782757796	1.0	8.452023152298164	1.0	1.6904046304596327	1.0	1.0	1.0	1.0	5.810765917204986	4.226011576149081	59.16416206608714	4.226011576149081	1.0	12.678034728447244	1.0	1.0	1.0	1.0	1.0	1.0	1.0	1.0	1.0	1.0	12.678034728447242	88.7462430991307	126.78034728447243	152.1364167413669	126.78034728447243	1.0	88.7462430991307	211.30057880745406	202.8485556551559	67.6161852183853	152.13641674136693	164.31471745309733	38.034104185341725	25.356069456894485	114.10231255602518	494.44335440944246	393.0190765818645	202.84855565515588	393.0190765818645
72443.59600749906	4.696209451174542	65.26917713642482	1.0	1.0	3.3808092609192655	8.452023152298164	1.0	8.452023152298164	1.0	1.6904046304596327	1.0	1.0	1.0	1.0	5.810765917204986	4.226011576149081	50.712138913788976	4.226011576149081	1.0	12.678034728447244	1.0	1.0	1.0	1.0	1.0	1.0	1.0	1.0	1.0	1.0	12.678034728447242	88.7462430991307	101.42427782757794	139.45838201291966	101.42427782757794	1.0	63.39017364223621	198.62254407900681	198.62254407900681	59.16416206608714	147.91040516521784	157.74212875497344	38.034104185341725	25.356069456894485	101.42427782757794	456.40925022410073	354.9849723965228	177.4924861982614	354.9849723965228
75857.75750291836	4.696209451174542	59.15019177988499	1.0	1.0	3.3808092609192655	8.452023152298164	1.0	8.452023152298164	1.0	1.6904046304596327	1.0	1.0	1.0	1.0	5.810765917204986	1.0	38.03410418534173	4.226011576149081	1.0	12.678034728447244	1.0	1.0	1.0	1.0	1.0	1.0	1.0	1.0	1.0	1.0	1.0	63.39017364223621	88.7462430991307	126.78034728447243	88.7462430991307	1.0	63.39017364223621	185.94450935055957	190.17052092670866	50.712138913788976	143.68439358906878	151.16954005684954	25.356069456894485	25.356069456894485	101.42427782757794	418.375146038759	329.6289029396283	164.81445146981414	316.95086821118105
79432.82347242821	4.696209451174542	57.11052999437172	1.0	1.0	3.3808092609192655	8.452023152298164	1.0	8.452023152298164	1.0	1.6904046304596327	1.0	1.0	1.0	1.0	5.810765917204986	1.0	38.03410418534173	4.226011576149081	1.0	12.678034728447244	1.0	1.0	1.0	1.0	1.0	1.0	1.0	1.0	1.0	1.0	1.0	63.39017364223621	76.06820837068345	88.7462430991307	76.06820837068345	1.0	63.39017364223621	173.26647462211233	173.26647462211233	46.48612733763989	139.45838201291969	144.59695135872565	25.356069456894485	12.678034728447242	101.42427782757794	380.34104185341727	329.6289029396283	126.78034728447243	291.59479875428656
83176.37711026709	4.696209451174542	55.070868208858435	1.0	1.0	1.6904046304596327	8.452023152298164	1.0	8.452023152298164	1.0	1.6904046304596327	1.0	1.0	1.0	1.0	5.810765917204986	1.0	38.03410418534173	4.226011576149081	1.0	12.678034728447244	1.0	1.0	1.0	1.0	1.0	1.0	1.0	1.0	1.0	1.0	1.0	38.034104185341725	76.06820837068345	88.7462430991307	76.06820837068345	1.0	50.71213891378897	169.04046304596326	160.58843989366508	46.48612733763989	126.78034728447244	138.02436266060175	25.356069456894485	12.678034728447242	88.7462430991307	291.59479875428656	329.6289029396283	101.42427782757794	278.9167640258393
87096.35899560814	4.696209451174542	55.070868208858435	1.0	1.0	1.6904046304596327	8.452023152298164	1.0	8.452023152298164	1.0	1.6904046304596327	1.0	1.0	1.0	1.0	5.810765917204986	1.0	33.80809260919265	4.226011576149081	1.0	12.678034728447244	1.0	1.0	1.0	1.0	1.0	1.0	1.0	1.0	1.0	1.0	1.0	38.034104185341725	76.06820837068345	76.06820837068345	76.06820837068345	1.0	50.71213891378897	152.13641674136693	152.13641674136693	42.260115761490816	122.55433570832336	138.02436266060175	12.678034728447242	12.678034728447242	88.7462430991307	228.20462511205037	329.6289029396283	88.7462430991307	240.8826598404976
91201.08393559097	4.696209451174542	53.03120642334516	1.0	1.0	1.6904046304596327	8.452023152298164	1.0	6.761618521838531	1.0	1.6904046304596327	1.0	1.0	1.0	1.0	5.810765917204986	1.0	33.80809260919265	4.226011576149081	1.0	12.678034728447244	1.0	1.0	1.0	1.0	1.0	1.0	1.0	1.0	1.0	1.0	1.0	25.356069456894485	50.71213891378897	76.06820837068345	63.39017364223621	1.0	50.71213891378897	143.68439358906878	143.68439358906878	42.260115761490816	109.87630097987612	124.87918526435398	12.678034728447242	12.678034728447242	63.39017364223621	215.52659038360312	316.95086821118105	76.06820837068345	215.52659038360312
95499.25860214369	4.696209451174542	48.95188285231861	1.0	1.0	1.6904046304596327	8.452023152298164	1.0	6.761618521838531	1.0	1.6904046304596327	1.0	1.0	1.0	1.0	5.810765917204986	1.0	29.58208103304357	4.226011576149081	1.0	8.452023152298162	1.0	1.0	1.0	1.0	1.0	1.0	1.0	1.0	1.0	1.0	1.0	25.356069456894485	50.71213891378897	76.06820837068345	50.71213891378897	1.0	25.356069456894485	131.00635886062153	135.2323704367706	42.260115761490816	105.65028940372703	124.87918526435398	12.678034728447242	1.0	63.39017364223621	215.52659038360312	291.59479875428656	76.06820837068345	202.84855565515588
100000.0	4.696209451174542	46.91222106680534	1.0	1.0	1.0	6.761618521838531	1.0	6.761618521838531	1.0	1.6904046304596327	1.0	1.0	1.0	1.0	5.810765917204986	1.0	25.356069456894488	4.226011576149081	1.0	8.452023152298162	1.0	1.0	1.0	1.0	1.0	1.0	1.0	1.0	1.0	1.0	1.0	12.678034728447242	38.034104185341725	63.39017364223621	50.71213891378897	1.0	25.356069456894485	126.78034728447244	126.78034728447244	42.260115761490816	105.65028940372703	124.87918526435398	12.678034728447242	1.0	63.39017364223621	164.81445146981414	278.9167640258393	63.39017364223621	164.81445146981414
104712.85480509007	4.696209451174542	46.91222106680534	1.0	1.0	1.0	6.761618521838531	1.0	5.071213891378898	1.0	1.6904046304596327	1.0	1.0	1.0	1.0	5.810765917204986	1.0	25.356069456894488	4.226011576149081	1.0	8.452023152298162	1.0	1.0	1.0	1.0	1.0	1.0	1.0	1.0	1.0	1.0	1.0	1.0	38.034104185341725	63.39017364223621	50.71213891378897	1.0	25.356069456894485	122.55433570832336	122.55433570832336	42.260115761490816	101.42427782757795	124.87918526435398	12.678034728447242	1.0	63.39017364223621	152.1364167413669	278.9167640258393	63.39017364223621	139.45838201291966
109647.8196143185	4.696209451174542	46.91222106680534	1.0	1.0	1.0	6.761618521838531	1.0	5.071213891378898	1.0	1.6904046304596327	1.0	1.0	1.0	1.0	5.810765917204986	1.0	25.356069456894488	4.226011576149081	1.0	8.452023152298162	1.0	1.0	1.0	1.0	1.0	1.0	1.0	1.0	1.0	1.0	1.0	1.0	38.034104185341725	38.034104185341725	50.71213891378897	1.0	25.356069456894485	109.87630097987612	114.1023125560252	42.260115761490816	92.97225467527979	124.87918526435398	12.678034728447242	1.0	63.39017364223621	139.45838201291966	266.23872929739207	50.71213891378897	114.10231255602518
114815.3621496884	4.696209451174542	46.91222106680534	1.0	1.0	1.0	6.761618521838531	1.0	3.3808092609192655	1.0	1.6904046304596327	1.0	1.0	1.0	1.0	5.810765917204986	1.0	25.356069456894488	4.226011576149081	1.0	8.452023152298162	1.0	1.0	1.0	1.0	1.0	1.0	1.0	1.0	1.0	1.0	1.0	1.0	25.356069456894485	38.034104185341725	50.71213891378897	1.0	25.356069456894485	97.19826625142888	109.87630097987612	33.80809260919265	92.97225467527979	124.87918526435398	12.678034728447242	1.0	63.39017364223621	126.78034728447243	253.56069456894485	25.356069456894485	114.10231255602518
120226.4434617413	4.696209451174542	46.91222106680534	1.0	1.0	1.0	6.761618521838531	1.0	3.3808092609192655	1.0	1.0	1.0	1.0	1.0	1.0	5.810765917204986	1.0	25.356069456894488	4.226011576149081	1.0	8.452023152298162	1.0	1.0	1.0	1.0	1.0	1.0	1.0	1.0	1.0	1.0	1.0	1.0	25.356069456894485	38.034104185341725	50.71213891378897	1.0	25.356069456894485	92.97225467527979	97.19826625142888	33.80809260919265	71.84219679453439	118.30659656623008	12.678034728447242	1.0	63.39017364223621	114.10231255602518	240.8826598404976	25.356069456894485	101.42427782757794
125892.54117941688	4.696209451174542	46.91222106680534	1.0	1.0	1.0	6.761618521838531	1.0	3.3808092609192655	1.0	1.0	1.0	1.0	1.0	1.0	5.810765917204986	1.0	25.356069456894488	4.226011576149081	1.0	8.452023152298162	1.0	1.0	1.0	1.0	1.0	1.0	1.0	1.0	1.0	1.0	1.0	1.0	12.678034728447242	25.356069456894485	50.71213891378897	1.0	12.678034728447242	84.52023152298163	88.74624309913071	33.80809260919265	67.6161852183853	111.73400786810619	12.678034728447242	1.0	63.39017364223621	114.10231255602518	240.8826598404976	25.356069456894485	88.7462430991307
131825.67385564075	4.696209451174542	44.87255928129206	1.0	1.0	1.0	6.761618521838531	1.0	3.3808092609192655	1.0	1.0	1.0	1.0	1.0	1.0	5.810765917204986	1.0	25.356069456894488	4.226011576149081	1.0	8.452023152298162	1.0	1.0	1.0	1.0	1.0	1.0	1.0	1.0	1.0	1.0	1.0	1.0	12.678034728447242	25.356069456894485	50.71213891378897	1.0	12.678034728447242	71.84219679453439	84.52023152298163	29.58208103304357	67.6161852183853	111.73400786810619	1.0	1.0	63.39017364223621	88.7462430991307	228.20462511205037	12.678034728447242	88.7462430991307
138038.42646028838	4.696209451174542	40.79323571026551	1.0	1.0	1.0	6.761618521838531	1.0	3.3808092609192655	1.0	1.0	1.0	1.0	1.0	1.0	5.810765917204986	1.0	25.356069456894488	4.226011576149081	1.0	4.226011576149081	1.0	1.0	1.0	1.0	1.0	1.0	1.0	1.0	1.0	1.0	1.0	1.0	12.678034728447242	25.356069456894485	50.71213891378897	1.0	12.678034728447242	63.39017364223622	76.06820837068346	25.356069456894488	59.16416206608714	111.73400786810619	1.0	1.0	63.39017364223621	88.7462430991307	202.84855565515588	12.678034728447242	76.06820837068345
144543.9770745928	4.696209451174542	34.67425035372568	1.0	1.0	1.0	6.761618521838531	1.0	1.6904046304596327	1.0	1.0	1.0	1.0	1.0	1.0	1.0	1.0	25.356069456894488	4.226011576149081	1.0	4.226011576149081	1.0	1.0	1.0	1.0	1.0	1.0	1.0	1.0	1.0	1.0	1.0	1.0	12.678034728447242	12.678034728447242	25.356069456894485	1.0	12.678034728447242	63.39017364223622	76.06820837068346	25.356069456894488	59.16416206608714	105.1614191699823	1.0	1.0	63.39017364223621	88.7462430991307	190.17052092670863	12.678034728447242	76.06820837068345
151356.12484362072	4.696209451174542	30.594926782699133	1.0	1.0	1.0	6.761618521838531	1.0	1.6904046304596327	1.0	1.0	1.0	1.0	1.0	1.0	1.0	1.0	25.356069456894488	1.0	1.0	4.226011576149081	1.0	1.0	1.0	1.0	1.0	1.0	1.0	1.0	1.0	1.0	1.0	1.0	12.678034728447242	12.678034728447242	25.356069456894485	1.0	1.0	63.39017364223622	76.06820837068346	25.356069456894488	54.93815048993806	98.5888304718584	1.0	1.0	63.39017364223621	88.7462430991307	190.17052092670863	12.678034728447242	76.06820837068345
158489.3192461114	4.696209451174542	28.55526499718586	1.0	1.0	1.0	6.761618521838531	1.0	1.6904046304596327	1.0	1.0	1.0	1.0	1.0	1.0	1.0	1.0	25.356069456894488	1.0	1.0	4.226011576149081	1.0	1.0	1.0	1.0	1.0	1.0	1.0	1.0	1.0	1.0	1.0	1.0	12.678034728447242	12.678034728447242	25.356069456894485	1.0	1.0	63.39017364223622	71.84219679453439	25.356069456894488	46.48612733763989	92.0162417737345	1.0	1.0	63.39017364223621	76.06820837068345	190.17052092670863	12.678034728447242	76.06820837068345
165958.69074375596	4.696209451174542	26.51560321167258	1.0	1.0	1.0	6.761618521838531	1.0	1.6904046304596327	1.0	1.0	1.0	1.0	1.0	1.0	1.0	1.0	25.356069456894488	1.0	1.0	4.226011576149081	1.0	1.0	1.0	1.0	1.0	1.0	1.0	1.0	1.0	1.0	1.0	1.0	12.678034728447242	12.678034728447242	25.356069456894485	1.0	1.0	54.93815048993806	63.39017364223622	25.356069456894488	38.03410418534173	92.0162417737345	1.0	1.0	63.39017364223621	76.06820837068345	190.17052092670863	12.678034728447242	76.06820837068345
173780.08287493762	4.696209451174542	20.396617855132757	1.0	1.0	1.0	6.761618521838531	1.0	1.6904046304596327	1.0	1.0	1.0	1.0	1.0	1.0	1.0	1.0	21.130057880745408	1.0	1.0	4.226011576149081	1.0	1.0	1.0	1.0	1.0	1.0	1.0	1.0	1.0	1.0	1.0	1.0	12.678034728447242	1.0	25.356069456894485	1.0	1.0	54.93815048993806	54.93815048993806	21.130057880745408	33.80809260919265	92.0162417737345	1.0	1.0	50.71213891378897	63.39017364223621	164.81445146981414	12.678034728447242	76.06820837068345
181970.08586099825	4.696209451174542	20.396617855132757	1.0	1.0	1.0	5.071213891378898	1.0	1.6904046304596327	1.0	1.0	1.0	1.0	1.0	1.0	1.0	1.0	21.130057880745408	1.0	1.0	4.226011576149081	1.0	1.0	1.0	1.0	1.0	1.0	1.0	1.0	1.0	1.0	1.0	1.0	12.678034728447242	1.0	25.356069456894485	1.0	1.0	46.48612733763989	54.93815048993806	16.904046304596324	33.80809260919265	92.0162417737345	1.0	1.0	50.71213891378897	63.39017364223621	152.1364167413669	12.678034728447242	76.06820837068345
190546.07179632483	2.348104725587271	16.317294284106204	1.0	1.0	1.0	5.071213891378898	1.0	1.6904046304596327	1.0	1.0	1.0	1.0	1.0	1.0	1.0	1.0	21.130057880745408	1.0	1.0	4.226011576149081	1.0	1.0	1.0	1.0	1.0	1.0	1.0	1.0	1.0	1.0	1.0	1.0	12.678034728447242	1.0	12.678034728447242	1.0	1.0	42.260115761490816	50.712138913788976	8.452023152298162	29.58208103304357	92.0162417737345	1.0	1.0	50.71213891378897	63.39017364223621	126.78034728447243	12.678034728447242	76.06820837068345
199526.2314968879	1.0	16.317294284106204	1.0	1.0	1.0	5.071213891378898	1.0	1.6904046304596327	1.0	1.0	1.0	1.0	1.0	1.0	1.0	1.0	21.130057880745408	1.0	1.0	4.226011576149081	1.0	1.0	1.0	1.0	1.0	1.0	1.0	1.0	1.0	1.0	1.0	1.0	12.678034728447242	1.0	1.0	1.0	1.0	42.260115761490816	46.48612733763989	8.452023152298162	21.130057880745408	92.0162417737345	1.0	1.0	50.71213891378897	63.39017364223621	126.78034728447243	12.678034728447242	76.06820837068345
208929.6130854041	1.0	16.317294284106204	1.0	1.0	1.0	3.3808092609192655	1.0	1.6904046304596327	1.0	1.0	1.0	1.0	1.0	1.0	1.0	1.0	21.130057880745408	1.0	1.0	4.226011576149081	1.0	1.0	1.0	1.0	1.0	1.0	1.0	1.0	1.0	1.0	1.0	1.0	12.678034728447242	1.0	1.0	1.0	1.0	33.80809260919265	42.260115761490816	8.452023152298162	21.130057880745408	92.0162417737345	1.0	1.0	50.71213891378897	63.39017364223621	114.10231255602518	1.0	50.71213891378897
218776.16239495517	1.0	16.317294284106204	1.0	1.0	1.0	3.3808092609192655	1.0	1.6904046304596327	1.0	1.0	1.0	1.0	1.0	1.0	1.0	1.0	21.130057880745408	1.0	1.0	4.226011576149081	1.0	1.0	1.0	1.0	1.0	1.0	1.0	1.0	1.0	1.0	1.0	1.0	12.678034728447242	1.0	1.0	1.0	1.0	29.58208103304357	38.03410418534173	8.452023152298162	12.678034728447244	85.44365307561061	1.0	1.0	50.71213891378897	50.71213891378897	114.10231255602518	1.0	50.71213891378897
229086.76527677747	1.0	16.317294284106204	1.0	1.0	1.0	3.3808092609192655	1.0	1.0	1.0	1.0	1.0	1.0	1.0	1.0	1.0	1.0	21.130057880745408	1.0	1.0	4.226011576149081	1.0	1.0	1.0	1.0	1.0	1.0	1.0	1.0	1.0	1.0	1.0	1.0	12.678034728447242	1.0	1.0	1.0	1.0	29.58208103304357	38.03410418534173	8.452023152298162	12.678034728447244	78.87106437748672	1.0	1.0	50.71213891378897	50.71213891378897	114.10231255602518	1.0	38.034104185341725
239883.29190194898	1.0	16.317294284106204	1.0	1.0	1.0	1.6904046304596327	1.0	1.0	1.0	1.0	1.0	1.0	1.0	1.0	1.0	1.0	21.130057880745408	1.0	1.0	4.226011576149081	1.0	1.0	1.0	1.0	1.0	1.0	1.0	1.0	1.0	1.0	1.0	1.0	12.678034728447242	1.0	1.0	1.0	1.0	29.58208103304357	33.80809260919265	8.452023152298162	8.452023152298162	72.29847567936282	1.0	1.0	50.71213891378897	12.678034728447242	101.42427782757794	1.0	38.034104185341725
251188.6431509582	1.0	14.27763249859293	1.0	1.0	1.0	1.6904046304596327	1.0	1.0	1.0	1.0	1.0	1.0	1.0	1.0	1.0	1.0	21.130057880745408	1.0	1.0	4.226011576149081	1.0	1.0	1.0	1.0	1.0	1.0	1.0	1.0	1.0	1.0	1.0	1.0	12.678034728447242	1.0	1.0	1.0	1.0	29.58208103304357	33.80809260919265	8.452023152298162	8.452023152298162	72.29847567936282	1.0	1.0	38.034104185341725	12.678034728447242	101.42427782757794	1.0	25.356069456894485
263026.7991895382	1.0	14.27763249859293	1.0	1.0	1.0	1.6904046304596327	1.0	1.0	1.0	1.0	1.0	1.0	1.0	1.0	1.0	1.0	21.130057880745408	1.0	1.0	4.226011576149081	1.0	1.0	1.0	1.0	1.0	1.0	1.0	1.0	1.0	1.0	1.0	1.0	12.678034728447242	1.0	1.0	1.0	1.0	29.58208103304357	33.80809260919265	8.452023152298162	8.452023152298162	65.72588698123893	1.0	1.0	38.034104185341725	1.0	88.7462430991307	1.0	25.356069456894485
275422.8703338169	1.0	12.237970713079653	1.0	1.0	1.0	1.6904046304596327	1.0	1.0	1.0	1.0	1.0	1.0	1.0	1.0	1.0	1.0	21.130057880745408	1.0	1.0	4.226011576149081	1.0	1.0	1.0	1.0	1.0	1.0	1.0	1.0	1.0	1.0	1.0	1.0	12.678034728447242	1.0	1.0	1.0	1.0	29.58208103304357	33.80809260919265	8.452023152298162	4.226011576149081	65.72588698123893	1.0	1.0	38.034104185341725	1.0	88.7462430991307	1.0	25.356069456894485
288403.15031266055	1.0	10.198308927566378	1.0	1.0	1.0	1.0	1.0	1.0	1.0	1.0	1.0	1.0	1.0	1.0	1.0	1.0	21.130057880745408	1.0	1.0	4.226011576149081	1.0	1.0	1.0	1.0	1.0	1.0	1.0	1.0	1.0	1.0	1.0	1.0	12.678034728447242	1.0	1.0	1.0	1.0	29.58208103304357	33.80809260919265	8.452023152298162	4.226011576149081	59.15329828311504	1.0	1.0	38.034104185341725	1.0	88.7462430991307	1.0	25.356069456894485
301995.1720402019	1.0	10.198308927566378	1.0	1.0	1.0	1.0	1.0	1.0	1.0	1.0	1.0	1.0	1.0	1.0	1.0	1.0	21.130057880745408	1.0	1.0	4.226011576149081	1.0	1.0	1.0	1.0	1.0	1.0	1.0	1.0	1.0	1.0	1.0	1.0	12.678034728447242	1.0	1.0	1.0	1.0	25.356069456894488	29.58208103304357	8.452023152298162	4.226011576149081	52.58070958499115	1.0	1.0	38.034104185341725	1.0	88.7462430991307	1.0	25.356069456894485
316227.7660168379	1.0	10.198308927566378	1.0	1.0	1.0	1.0	1.0	1.0	1.0	1.0	1.0	1.0	1.0	1.0	1.0	1.0	21.130057880745408	1.0	1.0	4.226011576149081	1.0	1.0	1.0	1.0	1.0	1.0	1.0	1.0	1.0	1.0	1.0	1.0	12.678034728447242	1.0	1.0	1.0	1.0	21.130057880745408	29.58208103304357	8.452023152298162	4.226011576149081	46.00812088686725	1.0	1.0	25.356069456894485	1.0	88.7462430991307	1.0	25.356069456894485
331131.12148259144	1.0	10.198308927566378	1.0	1.0	1.0	1.0	1.0	1.0	1.0	1.0	1.0	1.0	1.0	1.0	1.0	1.0	21.130057880745408	1.0	1.0	4.226011576149081	1.0	1.0	1.0	1.0	1.0	1.0	1.0	1.0	1.0	1.0	1.0	1.0	12.678034728447242	1.0	1.0	1.0	1.0	16.904046304596324	29.58208103304357	8.452023152298162	4.226011576149081	46.00812088686725	1.0	1.0	12.678034728447242	1.0	88.7462430991307	1.0	25.356069456894485
346736.85045253165	1.0	10.198308927566378	1.0	1.0	1.0	1.0	1.0	1.0	1.0	1.0	1.0	1.0	1.0	1.0	1.0	1.0	21.130057880745408	1.0	1.0	4.226011576149081	1.0	1.0	1.0	1.0	1.0	1.0	1.0	1.0	1.0	1.0	1.0	1.0	12.678034728447242	1.0	1.0	1.0	1.0	16.904046304596324	29.58208103304357	8.452023152298162	4.226011576149081	39.43553218874336	1.0	1.0	12.678034728447242	1.0	88.7462430991307	1.0	25.356069456894485
363078.05477010173	1.0	10.198308927566378	1.0	1.0	1.0	1.0	1.0	1.0	1.0	1.0	1.0	1.0	1.0	1.0	1.0	1.0	21.130057880745408	1.0	1.0	4.226011576149081	1.0	1.0	1.0	1.0	1.0	1.0	1.0	1.0	1.0	1.0	1.0	1.0	12.678034728447242	1.0	1.0	1.0	1.0	16.904046304596324	29.58208103304357	8.452023152298162	4.226011576149081	39.43553218874336	1.0	1.0	12.678034728447242	1.0	88.7462430991307	1.0	25.356069456894485
380189.39632056124	1.0	10.198308927566378	1.0	1.0	1.0	1.0	1.0	1.0	1.0	1.0	1.0	1.0	1.0	1.0	1.0	1.0	21.130057880745408	1.0	1.0	4.226011576149081	1.0	1.0	1.0	1.0	1.0	1.0	1.0	1.0	1.0	1.0	1.0	1.0	12.678034728447242	1.0	1.0	1.0	1.0	12.678034728447244	29.58208103304357	4.226011576149081	4.226011576149081	19.71776609437168	1.0	1.0	12.678034728447242	1.0	88.7462430991307	1.0	25.356069456894485
398107.17055349774	1.0	10.198308927566378	1.0	1.0	1.0	1.0	1.0	1.0	1.0	1.0	1.0	1.0	1.0	1.0	1.0	1.0	21.130057880745408	1.0	1.0	4.226011576149081	1.0	1.0	1.0	1.0	1.0	1.0	1.0	1.0	1.0	1.0	1.0	1.0	12.678034728447242	1.0	1.0	1.0	1.0	12.678034728447244	16.904046304596324	4.226011576149081	4.226011576149081	13.145177396247787	1.0	1.0	12.678034728447242	1.0	76.06820837068345	1.0	25.356069456894485
416869.3834703355	1.0	10.198308927566378	1.0	1.0	1.0	1.0	1.0	1.0	1.0	1.0	1.0	1.0	1.0	1.0	1.0	1.0	21.130057880745408	1.0	1.0	4.226011576149081	1.0	1.0	1.0	1.0	1.0	1.0	1.0	1.0	1.0	1.0	1.0	1.0	12.678034728447242	1.0	1.0	1.0	1.0	12.678034728447244	12.678034728447244	4.226011576149081	4.226011576149081	6.5725886981238935	1.0	1.0	12.678034728447242	1.0	76.06820837068345	1.0	25.356069456894485
436515.8322401656	1.0	10.198308927566378	1.0	1.0	1.0	1.0	1.0	1.0	1.0	1.0	1.0	1.0	1.0	1.0	1.0	1.0	21.130057880745408	1.0	1.0	4.226011576149081	1.0	1.0	1.0	1.0	1.0	1.0	1.0	1.0	1.0	1.0	1.0	1.0	12.678034728447242	1.0	1.0	1.0	1.0	12.678034728447244	8.452023152298162	4.226011576149081	4.226011576149081	6.5725886981238935	1.0	1.0	12.678034728447242	1.0	76.06820837068345	1.0	12.678034728447242
457088.1896148752	1.0	8.158647142053102	1.0	1.0	1.0	1.0	1.0	1.0	1.0	1.0	1.0	1.0	1.0	1.0	1.0	1.0	21.130057880745408	1.0	1.0	4.226011576149081	1.0	1.0	1.0	1.0	1.0	1.0	1.0	1.0	1.0	1.0	1.0	1.0	12.678034728447242	1.0	1.0	1.0	1.0	12.678034728447244	8.452023152298162	4.226011576149081	4.226011576149081	6.5725886981238935	1.0	1.0	12.678034728447242	1.0	76.06820837068345	1.0	12.678034728447242
478630.092322638	1.0	8.158647142053102	1.0	1.0	1.0	1.0	1.0	1.0	1.0	1.0	1.0	1.0	1.0	1.0	1.0	1.0	16.904046304596324	1.0	1.0	4.226011576149081	1.0	1.0	1.0	1.0	1.0	1.0	1.0	1.0	1.0	1.0	1.0	1.0	12.678034728447242	1.0	1.0	1.0	1.0	12.678034728447244	8.452023152298162	4.226011576149081	4.226011576149081	1.0	1.0	1.0	12.678034728447242	1.0	76.06820837068345	1.0	12.678034728447242
501187.2336272725	1.0	6.1189853565398264	1.0	1.0	1.0	1.0	1.0	1.0	1.0	1.0	1.0	1.0	1.0	1.0	1.0	1.0	16.904046304596324	1.0	1.0	4.226011576149081	1.0	1.0	1.0	1.0	1.0	1.0	1.0	1.0	1.0	1.0	1.0	1.0	12.678034728447242	1.0	1.0	1.0	1.0	12.678034728447244	8.452023152298162	4.226011576149081	4.226011576149081	1.0	1.0	1.0	12.678034728447242	1.0	63.39017364223621	1.0	12.678034728447242
524807.4602497723	1.0	4.079323571026551	1.0	1.0	1.0	1.0	1.0	1.0	1.0	1.0	1.0	1.0	1.0	1.0	1.0	1.0	16.904046304596324	1.0	1.0	4.226011576149081	1.0	1.0	1.0	1.0	1.0	1.0	1.0	1.0	1.0	1.0	1.0	1.0	12.678034728447242	1.0	1.0	1.0	1.0	12.678034728447244	8.452023152298162	4.226011576149081	4.226011576149081	1.0	1.0	1.0	12.678034728447242	1.0	63.39017364223621	1.0	12.678034728447242
549540.8738576248	1.0	4.079323571026551	1.0	1.0	1.0	1.0	1.0	1.0	1.0	1.0	1.0	1.0	1.0	1.0	1.0	1.0	12.678034728447244	1.0	1.0	4.226011576149081	1.0	1.0	1.0	1.0	1.0	1.0	1.0	1.0	1.0	1.0	1.0	1.0	1.0	1.0	1.0	1.0	1.0	12.678034728447244	8.452023152298162	4.226011576149081	4.226011576149081	1.0	1.0	1.0	12.678034728447242	1.0	63.39017364223621	1.0	12.678034728447242
575439.9373371566	1.0	4.079323571026551	1.0	1.0	1.0	1.0	1.0	1.0	1.0	1.0	1.0	1.0	1.0	1.0	1.0	1.0	4.226011576149081	1.0	1.0	4.226011576149081	1.0	1.0	1.0	1.0	1.0	1.0	1.0	1.0	1.0	1.0	1.0	1.0	1.0	1.0	1.0	1.0	1.0	12.678034728447244	8.452023152298162	4.226011576149081	4.226011576149081	1.0	1.0	1.0	12.678034728447242	1.0	63.39017364223621	1.0	12.678034728447242
602559.5860743581	1.0	4.079323571026551	1.0	1.0	1.0	1.0	1.0	1.0	1.0	1.0	1.0	1.0	1.0	1.0	1.0	1.0	4.226011576149081	1.0	1.0	4.226011576149081	1.0	1.0	1.0	1.0	1.0	1.0	1.0	1.0	1.0	1.0	1.0	1.0	1.0	1.0	1.0	1.0	1.0	12.678034728447244	8.452023152298162	4.226011576149081	4.226011576149081	1.0	1.0	1.0	12.678034728447242	1.0	50.71213891378897	1.0	12.678034728447242
630957.344480193	1.0	4.079323571026551	1.0	1.0	1.0	1.0	1.0	1.0	1.0	1.0	1.0	1.0	1.0	1.0	1.0	1.0	4.226011576149081	1.0	1.0	4.226011576149081	1.0	1.0	1.0	1.0	1.0	1.0	1.0	1.0	1.0	1.0	1.0	1.0	1.0	1.0	1.0	1.0	1.0	12.678034728447244	4.226011576149081	4.226011576149081	4.226011576149081	1.0	1.0	1.0	12.678034728447242	1.0	50.71213891378897	1.0	12.678034728447242
660693.4480075964	1.0	4.079323571026551	1.0	1.0	1.0	1.0	1.0	1.0	1.0	1.0	1.0	1.0	1.0	1.0	1.0	1.0	4.226011576149081	1.0	1.0	4.226011576149081	1.0	1.0	1.0	1.0	1.0	1.0	1.0	1.0	1.0	1.0	1.0	1.0	1.0	1.0	1.0	1.0	1.0	12.678034728447244	4.226011576149081	4.226011576149081	4.226011576149081	1.0	1.0	1.0	12.678034728447242	1.0	50.71213891378897	1.0	12.678034728447242
691830.9709189363	1.0	4.079323571026551	1.0	1.0	1.0	1.0	1.0	1.0	1.0	1.0	1.0	1.0	1.0	1.0	1.0	1.0	4.226011576149081	1.0	1.0	4.226011576149081	1.0	1.0	1.0	1.0	1.0	1.0	1.0	1.0	1.0	1.0	1.0	1.0	1.0	1.0	1.0	1.0	1.0	12.678034728447244	4.226011576149081	4.226011576149081	4.226011576149081	1.0	1.0	1.0	12.678034728447242	1.0	50.71213891378897	1.0	12.678034728447242
724435.9600749906	1.0	4.079323571026551	1.0	1.0	1.0	1.0	1.0	1.0	1.0	1.0	1.0	1.0	1.0	1.0	1.0	1.0	4.226011576149081	1.0	1.0	4.226011576149081	1.0	1.0	1.0	1.0	1.0	1.0	1.0	1.0	1.0	1.0	1.0	1.0	1.0	1.0	1.0	1.0	1.0	12.678034728447244	4.226011576149081	4.226011576149081	4.226011576149081	1.0	1.0	1.0	12.678034728447242	1.0	38.034104185341725	1.0	12.678034728447242
758577.5750291835	1.0	4.079323571026551	1.0	1.0	1.0	1.0	1.0	1.0	1.0	1.0	1.0	1.0	1.0	1.0	1.0	1.0	4.226011576149081	1.0	1.0	4.226011576149081	1.0	1.0	1.0	1.0	1.0	1.0	1.0	1.0	1.0	1.0	1.0	1.0	1.0	1.0	1.0	1.0	1.0	12.678034728447244	4.226011576149081	4.226011576149081	4.226011576149081	1.0	1.0	1.0	12.678034728447242	1.0	38.034104185341725	1.0	12.678034728447242
794328.2347242822	1.0	4.079323571026551	1.0	1.0	1.0	1.0	1.0	1.0	1.0	1.0	1.0	1.0	1.0	1.0	1.0	1.0	4.226011576149081	1.0	1.0	4.226011576149081	1.0	1.0	1.0	1.0	1.0	1.0	1.0	1.0	1.0	1.0	1.0	1.0	1.0	1.0	1.0	1.0	1.0	12.678034728447244	4.226011576149081	4.226011576149081	4.226011576149081	1.0	1.0	1.0	12.678034728447242	1.0	38.034104185341725	1.0	12.678034728447242
831763.7711026708	1.0	4.079323571026551	1.0	1.0	1.0	1.0	1.0	1.0	1.0	1.0	1.0	1.0	1.0	1.0	1.0	1.0	4.226011576149081	1.0	1.0	4.226011576149081	1.0	1.0	1.0	1.0	1.0	1.0	1.0	1.0	1.0	1.0	1.0	1.0	1.0	1.0	1.0	1.0	1.0	12.678034728447244	4.226011576149081	4.226011576149081	4.226011576149081	1.0	1.0	1.0	12.678034728447242	1.0	38.034104185341725	1.0	12.678034728447242
870963.5899560815	1.0	4.079323571026551	1.0	1.0	1.0	1.0	1.0	1.0	1.0	1.0	1.0	1.0	1.0	1.0	1.0	1.0	4.226011576149081	1.0	1.0	4.226011576149081	1.0	1.0	1.0	1.0	1.0	1.0	1.0	1.0	1.0	1.0	1.0	1.0	1.0	1.0	1.0	1.0	1.0	8.452023152298162	4.226011576149081	4.226011576149081	4.226011576149081	1.0	1.0	1.0	12.678034728447242	1.0	38.034104185341725	1.0	12.678034728447242
912010.8393559096	1.0	4.079323571026551	1.0	1.0	1.0	1.0	1.0	1.0	1.0	1.0	1.0	1.0	1.0	1.0	1.0	1.0	4.226011576149081	1.0	1.0	4.226011576149081	1.0	1.0	1.0	1.0	1.0	1.0	1.0	1.0	1.0	1.0	1.0	1.0	1.0	1.0	1.0	1.0	1.0	8.452023152298162	4.226011576149081	4.226011576149081	4.226011576149081	1.0	1.0	1.0	12.678034728447242	1.0	38.034104185341725	1.0	12.678034728447242
954992.5860214368	1.0	4.079323571026551	1.0	1.0	1.0	1.0	1.0	1.0	1.0	1.0	1.0	1.0	1.0	1.0	1.0	1.0	4.226011576149081	1.0	1.0	4.226011576149081	1.0	1.0	1.0	1.0	1.0	1.0	1.0	1.0	1.0	1.0	1.0	1.0	1.0	1.0	1.0	1.0	1.0	4.226011576149081	4.226011576149081	4.226011576149081	4.226011576149081	1.0	1.0	1.0	12.678034728447242	1.0	38.034104185341725	1.0	12.678034728447242
[truncated: 30 more columns]
