# Supplementary material for: Oncogenic context shapes the fitness landscape of tumor suppression
Source: Nat Commun. 2023 Oct 12;14:6422. doi: 10.1038/s41467-023-42156-y (PMC10570323; doi:10.1038/s41467-023-42156-y)
Supplement: Supplementary file 6 — Source Data [file 41467_2023_42156_MOESM6_ESM.zip › Source_Data/Figure1K.csv]

	G12C_0	G12C_1	G12C_2	G12C_3	G12C_4	G12C_5	G12C_6	G12C_7	G12C_8	G12C_9	G12C_10	G12C_11	G12C_12	G12C_13	G12C_14	G12C_15	G12C_16	G12C_17	G12C_18	G12C_19	G12C_20	G12C_21	G12C_22	G12C_23	G12C_24	G12C_25	G12C_26	G12C_27	G12C_28	G12C_median	G12D_0	G12D_1	G12D_2	G12D_3	G12D_4	G12D_5	G12D_6	G12D_7	G12D_8	G12D_9	G12D_10	G12D_11	G12D_12	G12D_13	G12D_14	G12D_15	G12D_16	G12D_17	G12D_18
301.9951720402016	4447.310350262291	21757.07226607011	5932.493424561454	3969.5709329504643	11114.410445272086	9922.675180798044	2121.457811226839	5223.350308120265	2182.312377923386	5035.715394139246	2265.1422048159075	3211.7687978733024	2047.5026086442297	1457.7515721095306	12580.308210748793	5202.220250239519	33972.90706066247	3532.945677660632	3651.2740017928063	12115.975188819417	2358.114459491187	11689.148019628357	8354.824886046734	2801.8456749868405	9102.82893502512	2269.3682163920566	6909.528927003747	2028.4855565515588	9521.20408106388	5035.715394139246	6060.100600197783	3592.109839726719	4847.235277842997	3156.8306473833636	5692.437593072813	7623.724883372943	8409.763036536671	2615.9011656362813	2303.176309001249	7061.665343745115	11591.94975337693	6043.196553893186	13663.540628005212	2989.2838608427637	12853.836810015047	4787.22591346168	4760.138209993095	7480.040489783875	8255.936215164846
316.22776601683796	4240.677134410611	18589.477513167993	5629.323028881194	3768.4753895046742	11114.410445272086	9268.488588810167	2040.3183889647767	4929.219902420289	2079.1976954653483	4799.058745874898	2189.073996445224	3211.7687978733024	1793.9419140752848	1328.7470082060322	10790.592308249657	4986.693659855916	33972.90706066247	3393.4872956477125	3427.295388256905	11401.779232450222	2244.012146935162	11093.280387391338	7974.483844193315	2611.675154060132	8456.24916387431	2079.197695465348	6554.543954607225	1889.0271745386392	9128.185004482015	4799.058745874898	5827.669963509583	3397.7133072238616	4606.352618002498	2983.5641727612515	5295.192504914799	7298.321992009463	8071.682110444745	2455.3127257426163	2163.7179269883295	6727.810429229337	11021.438190596804	5692.437593072813	12982.30756192998	2897.8052826728467	12437.997270921978	4462.668224413431	4497.163473376469	7145.340372952867	7813.0502019844225
331.1311214825911	4041.088232735693	18589.477513167993	5319.262396935473	3435.152639409597	10203.282349454343	9268.488588810167	1933.8228972458198	4680.730421742723	1991.2966546814473	4565.782906871468	2074.971683889199	2845.514461273715	1648.1445146981416	1257.7944980591083	10790.592308249657	4568.318513817157	31331.64982556929	3177.960705264109	3266.70694836324	10835.493681246244	2066.5196607369007	10510.090789882765	7365.938177227848	2472.2167720472125	8139.2982956631295	1990.4514523662172	6022.06649601244	1749.5687925257196	8380.180955503627	4565.782906871468	5506.493083722253	3169.508682111811	4424.634120228088	2822.9757328675864	5083.891926107345	6977.145112222133	7691.341068591328	2370.7924942196346	1998.9034755185155	6377.051468408964	10421.344546783635	5430.424875351569	12654.36906362081	2735.504579468156	11731.408135389851	4205.726720583566	4281.465093904404	6918.826152471277	7466.517252740198
346.73685045253166	3860.2841688654735	18589.477513167993	5078.1041276443575	3275.3780980417087	10203.282349454343	8680.227777410215	1779.9960758739933	4474.501056826648	1881.4203537015712	4166.847414082995	1965.0953829093228	2845.514461273715	1546.7202368705637	1141.6903905459596	9535.466870133381	4352.791923433554	31331.64982556929	3017.372265370444	3055.4063695557857	10324.146280532206	1876.349139810192	9990.291366016427	6972.919100645983	2294.724285848951	7365.938177227848	1838.3150356248502	5667.081523615918	1622.788445241247	7898.415635822632	4166.847414082995	5345.904643828588	3021.598276946593	4179.5254488114415	2675.0653277023684	4783.84510420076	6706.680371348592	7340.582107770954	2252.4641700874604	1834.0890240487013	6072.77863492623	9901.545122917298	5147.282099749581	12091.464321677753	2638.124157545341	11040.032641531861	3948.785216753702	4050.9928528246637	6660.194244010953	7084.485806256321
363.0780547701014	3681.8282097208407	18589.477513167993	4898.957984742386	3137.641424448702	9405.411363877396	8090.276561379802	1648.1445146981418	4271.652501171492	1725.903127699285	4011.3301880807085	1876.3491398101921	2577.86706145094	1419.939889586091	1083.6383367893854	9535.466870133381	4137.265333049951	29134.12380597177	2861.009837052928	2899.04394123827	10324.146280532206	1698.8566536119306	9495.848011606984	6541.865919878777	2142.587869107584	7125.05551738735	1673.500584155036	5426.19886377542	1483.3300632283274	7251.8358646718225	4011.3301880807085	5151.50811132573	2861.009837052928	3921.7387426663477	2497.572841504107	4513.380363327219	6305.20927161443	6909.528927003748	2146.8138806837333	1741.1167693734214	5781.183836171944	9428.2318263886	4935.981520942127	11518.417151951937	2490.578063722895	10397.678881957201	3739.1750425767077	3903.254236747907	6467.488116138555	6770.070544990829
380.1893963205613	3536.24571673443	16249.985445184266	4664.689951716729	2908.99854628431	8741.08234410676	8090.276561379802	1567.0050924360796	3882.8594361657765	1639.6924915458437	3627.608336966372	1766.472838830316	2331.3497195089103	1362.8887333080786	973.9844574714119	9535.466870133381	3769.6023259249805	27384.555013446046	2730.0034781923064	2683.517350854667	9753.63471775208	1521.364167413669	8963.3705530122	5971.354357098651	1965.0953829093226	6732.036440805486	1508.686132685222	5033.179787193555	1369.2277506723021	6719.358406077039	3627.608336966372	4923.30348621368	2687.743362430816	3740.020244891937	2417.2786215572746	4234.46359930138	6081.230658078528	6601.030081944865	2036.9375797038572	1643.9185031219927	5578.335280516788	8971.822576164499	4631.708687459393	11038.342236901402	2384.344876170733	9880.415065036554	3482.2335387468434	3669.827223346632	6200.404184525933	6496.2249948563685
398.1071705534973	3383.6189095712575	16249.985445184266	4444.202391221995	2760.242938803862	8741.08234410676	7600.059218546508	1441.9151497820667	3686.772499032459	1463.890409978042	3343.6203590491536	1643.9185031219927	2331.3497195089103	1255.125438116277	890.1314909341381	8437.23211178164	3625.9179323359117	27384.555013446046	2620.1271772124305	2493.346829927958	9339.48558328947	1394.5838201291967	7999.83991365021	5527.623141602998	1927.0612787239809	6237.593086396043	1369.2277506723021	4868.365335723741	1242.4474033878298	6491.153780964988	3383.6189095712575	4720.454930558524	2569.4150382986413	3562.5277586936754	2235.560123782864	3883.704638481006	5700.889616225111	6284.079213733684	1931.2872903001303	1508.686132685222	5324.774585947843	8587.255522734933	4424.634120228088	10578.552177416383	2257.4552354834295	9371.603271268204	3291.217815504905	3471.857477803778	5935.01065754377	6112.503143742032
416.8693834703355	3268.561778017481	16249.985445184266	4199.599003798149	2583.939996604813	8075.062919705666	7182.5292748229795	1325.2772302803521	3524.493654508334	1381.06058308552	3211.7687978733024	1563.6242831751601	2127.0924933283713	1160.0401776529227	806.2785243968642	8437.23211178164	3313.19307570088	25820.930730270888	2425.7306447095725	2332.758390034293	8976.048587740648	1293.1595423016188	7632.17690652524	5172.638169206475	1787.6028967110612	5869.930079271074	1255.125438116277	4488.024293870324	1179.0572297455935	5882.60811399952	3268.561778017481	4521.8323864795175	2417.2786215572746	3385.035272495414	2180.621973292926	3668.1780480974026	5434.650886927719	6005.162449707845	1842.5410472009994	1407.261854857644	5105.02198398809	8113.942226206236	4213.333541420634	10103.548476257225	2133.5165166725747	8954.073327544675	3066.393999653774	3332.983178691627	5701.734818540342	5869.084876955845
436.5158322401661	3014.966467654056	14395.932882152698	4006.6723883652558	2490.2790585615685	7552.727888893639	6814.02106538278	1233.995380235532	3240.505676591116	1284.707519149321	2998.7778144353883	1483.3300632283276	1979.1820881631534	1052.2768824611212	774.0273834209896	7600.48181970412	3080.7624390126803	24405.216852260946	2315.8543437296967	2235.560123782864	8566.125464854187	1102.9890213749102	6795.426614447722	4804.975162081505	1686.1786188834833	5489.589037417656	1179.0572297455935	4196.429495116037	1090.3109866464629	5527.623141602998	3014.966467654056	4373.921981314299	2336.984401610442	3224.446832601749	2053.8416260084537	3490.6855618991412	5159.9601344780285	5755.827766715049	1758.020815678018	1326.9676349108115	4889.495393604488	7792.765346418906	4023.1630204939256	9743.492289969323	2042.0379385026579	8332.004423535529	2893.972727346891	3185.2445626148706	5473.530193428291	5541.146378646677
457.0881896148752	2906.9536502770416	14395.932882152698	3841.306717994205	2305.711915946939	7552.727888893639	6467.488116138555	1152.8559579734695	2954.827294043438	1196.80647836542	2773.9539985842575	1419.9398895860913	1979.1820881631534	995.2257261831086	748.22647064029	6891.5683778051125	2996.2422074896986	24405.216852260946	2142.587869107584	2129.909834379137	7877.285577941888	1064.9549171895683	6592.5780587925665	4551.41446751256	1622.788445241247	5185.316203934923	1102.9890213749102	3816.08845326262	1064.9549171895683	5147.28209974958	2906.9536502770416	4226.0115761490815	2210.2040543259695	3068.084404284233	1952.4173481808757	3275.1589715155383	4935.981520942127	5430.424875351569	1711.534688340378	1284.7075191493207	4720.454930558524	7399.746269837042	3773.8283375011297	9418.934600921073	1932.8538290740476	7927.997716855678	2730.003478192307	3016.822540287368	5250.396782207619	5255.467996098998
478.6300923226385	2808.333251802376	14395.932882152698	3682.8312838886145	2154.201574994631	7050.677713647128	6467.488116138555	1086.9301773855439	2866.926253259537	1120.7382699947366	2591.390298494617	1352.3237043677061	1817.1849777441053	950.8526046335433	677.273960493366	6891.5683778051125	2814.523709715288	23116.283321535477	2028.485556551559	1965.0953829093228	7564.560721306856	988.8867088188849	5958.676322370204	4259.819668758273	1407.261854857644	4741.584988439269	1014.2427782757794	3587.8838281505696	988.8867088188849	4678.194814797032	2808.333251802376	4095.00521728846	2125.683822802988	2915.947987542866	1834.0890240487013	3110.344520045724	4750.0370115915675	5202.220250239519	1639.6924915458435	1170.6052065932956	4526.058398055666	7218.027772062631	3600.5618628790176	8867.862691391234	1867.933547792171	7540.895056480422	2550.8205873635857	2898.631647425963	5086.427533053035	5035.715394139246
501.18723362727246	2604.0481406762833	12972.248955864432	3548.4716767121354	2021.9743683453441	6621.314937510381	6178.428924329958	1009.1715643844008	2670.8393161262197	1053.1220847763511	2452.777118796927	1276.2554959970225	1690.4046304596327	862.1063615344125	612.7716785416168	6200.0872336577195	2590.5450961793867	21907.644010756838	1935.5133018762792	1893.2531861147884	7315.22603831406	925.4965351766488	5705.1156278012595	3955.5468352755397	1318.5156117585132	4500.702328598772	976.2086740904377	3397.713307223861	925.4965351766488	4297.853772943616	2590.5450961793867	3959.7728468516893	2041.1635912800064	2780.7156171060956	1774.9248619826142	2970.8861380328044	4564.092502241008	4990.919671432065	1559.398271599011	1098.7630097987612	4361.243946585852	6871.494822818407	3452.6514577137996	8546.685811603904	1797.111422757397	7089.557020147699	2432.4922632314115	2768.621665278417	4900.483023702475	4724.680942134673
524.8074602497728	2554.7379414389507	12972.248955864432	3324.5389980846708	1977.898632795582	6237.593086396045	5904.5833741954975	951.6978069487733	2449.3963095360077	992.2675180798044	2309.092725207858	1195.96127605019	1542.494225294415	811.3942226206235	606.3214503464419	6200.0872336577195	2404.600586828827	20893.401232481057	1842.5410472009994	1732.6647462211233	7053.213320592817	862.1063615344125	5388.164759590079	3663.952036521253	1229.7693686593825	4158.395390930696	900.1404657197543	3106.1185084695744	849.4283268059653	3955.5468352755397	2404.600586828827	3849.896545871813	1914.3832439955338	2653.935269821623	1711.534688340378	2839.8797791721827	4302.079784519765	4703.5508842539275	1474.8780400760295	1043.824859308823	4192.203483539889	6596.804070368716	3325.871110429327	8113.942226206237	1720.3874539697247	6699.073550511524	2249.928563141771	2679.9784956323633	4734.823369917432	4479.572270718027
549.5408738576248	2411.5035531781273	11746.412222770954	3231.5208085009544	1820.8788248995538	5901.202564934578	5656.093893517931	867.1775754257916	2305.711915946939	931.4129513832577	2197.5260195975225	1111.4410445272083	1429.8005832637728	709.9699447930456	574.0703093705673	5636.442939688835	2239.7861353590133	19912.96654681447	1741.1167693734214	1627.0144568173964	6558.769966183374	836.750292077518	4893.721405180636	3347.001168310072	1128.3450908318046	3854.1225574479618	849.4283268059653	2941.30405699976	798.7161878921763	3727.342210163489	2239.7861353590133	3701.9861407065955	1825.6370008964032	2531.3809341132996	1627.0144568173964	2691.9693740069647	4175.299437235292	4462.66822441343	1424.1659011622405	993.1127203950341	4095.00521728846	6317.887306342876	3169.508682111811	7878.975982572349	1634.810719552706	6318.732508658107	2138.3618575314354	2582.4710090217036	4545.498051305953	4264.890882649654
575.4399373371573	2312.883154703462	11746.412222770954	3000.697893608029	1729.9726203281691	5593.548922190925	5223.350308120265	819.8462457729219	2133.2906436400567	882.3912170999283	2001.4390824642053	1039.5988477326741	1366.4104096215365	690.9528927003747	535.3689401995179	5125.095538974797	2155.2659038360316	18995.92203479012	1622.7884452412472	1525.5901789898185	6385.503491561262	760.6820837068345	4526.058398055666	3093.4404737411273	1064.9549171895683	3714.664175435042	735.32601424994	2776.489605529946	760.6820837068345	3562.527758693675	2133.2906436400567	3596.3358513028684	1749.5687925257198	2370.7924942196346	1542.4942252944147	2582.093073027089	3993.580939460882	4323.20984240051	1398.809831705346	933.948558328947	3892.156661633304	6102.360715959274	3068.084404284233	7502.01574997985	1528.5775320005444	5956.985917739746	1994.6774639423666	2493.82783937565	4405.194466977803	4072.1847547772554
602.5595860743581	2188.4336042473365	11746.412222770954	2897.3443496261225	1622.5380149256237	5296.03770723003	5018.8113478346495	772.5149161200521	1959.1789667027144	828.2982689252201	1911.8476370498447	984.660697242736	1281.8901780985548	665.5968232434802	503.11779922364326	5125.095538974797	1981.9994292139193	18180.301800593348	1521.3641674136693	1428.3919127383895	5971.354357098652	684.6138753361511	4069.6491478315647	2903.2699528144185	1052.2768824611212	3385.0352724954137	646.5797711508094	2560.963015146343	697.2919100645984	3258.2549252109416	1959.1789667027144	3482.233538746843	1681.9526073073343	2227.108100630566	1483.3300632283276	2501.7988530802563	3832.992499567217	4095.00521728846	1356.549715943855	879.010407839009	3790.732383805726	5776.957824595795	2979.3381611851023	7162.244419257464	1454.8044850893211	5642.570656474254	1884.8011629624905	2393.3655804434557	4187.13226964851	3822.0048694692296
630.9573444801937	2042.8511112609258	10695.986403231616	2687.1921435295785	1550.9149446572599	5045.8578219220035	4822.724410701332	738.7068235108595	1839.1602379400804	765.7532975982136	1791.8289082872107	938.1745699050961	1190.326593948658	602.2066496012441	477.3168864429436	4660.234265598398	1855.2190819294467	17411.167693734216	1436.8439358906876	1365.0017390961532	5819.217940357285	621.2237016939149	3828.766487991067	2662.387292973921	1014.2427782757794	3194.8647515687053	595.8676322370204	2358.114459491187	659.2578058792566	2953.9820917282077	1839.1602379400804	3355.453191462371	1593.2063642082037	2155.2659038360316	1415.7138780099422	2391.92255210038	3562.5277586936754	3858.3485690241114	1318.5156117585134	836.7502920775181	3655.5000133689555	5637.4994425828745	2890.591918085972	6802.188232969562	1389.884203807445	5380.557938753011	1781.686480504453	2316.541500083542	4068.803945516336	3607.3234814008565
660.6934480075957	1993.540912023593	10695.986403231616	2597.6190720785926	1446.2350727265746	4802.439555135817	4648.61273376399	684.6138753361513	1727.5935323297447	716.7315633148843	1714.0702952860677	883.236419415158	1126.9364203064217	576.8505801443496	419.2648326863694	4329.0206083177145	1690.4046304596325	16629.355552146637	1386.1317969768986	1250.8994265401282	5531.849153179148	570.5115627801259	3600.561862879017	2459.538737318765	950.8526046335433	3004.6942306419965	545.1554933232314	2142.587869107584	583.1895975085731	2725.777466616157	1714.0702952860677	3241.3508789063453	1512.9121442613712	2024.2595449754099	1348.097692791557	2265.1422048159075	3414.617353528458	3697.7601291304463	1310.0635886062153	807.1682110444746	3524.4936545083337	5430.424875351569	2801.845674986841	6558.769966183375	1319.0620787726705	5042.477012661085	1688.714225829173	2266.3103706174447	3898.073077839913	3411.236544267539
691.8309709189363	1923.0977702559749	9816.892173675395	2449.478992371193	1388.3856698175116	4580.996548545605	4493.095507761704	632.2113317919027	1592.361161892974	674.4714475533934	1573.7667109579181	802.9421994683255	1070.5895992911007	532.4774585947841	367.6630071249701	4055.91461020908	1614.3364220889491	16050.39196621421	1318.5156117585134	1153.7011602886992	5299.418516490948	519.799423866337	3372.3572377669666	2282.0462511205037	874.7843962628598	2801.8456749868405	507.1213891378897	2028.4855565515588	519.799423866337	2548.284980417896	1592.361161892974	3135.700589502618	1441.0699474668368	1935.5133018762792	1293.159542301619	2146.8138806837333	3249.8029020586437	3537.1716892367813	1272.0294844208736	781.8121415875801	3376.583249343116	5202.220250239519	2721.5514550400085	6254.4971327006415	1257.092719367243	4821.034006070872	1558.5530692837815	2177.667200971391	3722.2709962721115	3201.6263700905442
724.4359600749899	1800.9963245254369	9816.892173675395	2311.6742670619833	1291.9699983024066	4388.290420673206	4234.46359930138	588.2608113999522	1485.8656701740172	603.4744530740888	1446.9863636734456	756.4560721306856	1014.2427782757796	475.4263023167716	341.8620943442704	3806.0516757692653	1504.460121109073	15505.23647289098	1229.7693686593827	1043.824859308823	5020.501752465108	494.44335440944246	3080.76243901268	2066.5196607369007	773.3601184352818	2522.9289109610013	456.40925022410073	1901.7052092670865	443.7312154956535	2383.4705289480817	1485.8656701740172	3025.8242885227423	1411.4878664337932	1863.6711050817448	1263.5774612685752	2096.1017417699445	3089.2144621649786	3351.2271798862216	1229.7693686593827	743.7780374022383	3220.2208210256	4965.563601975171	2641.257235093176	5950.224299217907	1162.6632193208775	4521.8323864795175	1457.1287914562035	2112.662209897618	3554.920937856608	3027.514693153202
758.5775750291835	1660.1100409902006	8994.908474113545	2177.3146598855046	1209.3279941466024	4209.107529844486	4100.921633495069	537.5486724861632	1354.0141089981657	556.1431234212192	1343.871681215408	684.6138753361512	922.6791941258829	450.07023285987714	316.06118156357076	3806.0516757692653	1403.035843281495	14943.176933263152	1170.6052065932956	963.5306393619906	4783.84510420076	469.087284952548	2903.2699528144185	1889.0271745386392	697.2919100645984	2269.3682163920566	393.0190765818645	1762.2468272541666	405.69711131031175	2345.43642476274	1354.0141089981657	2953.9820917282077	1343.871681215408	1728.4387346449744	1212.8653223547863	1981.9994292139193	2932.8520338474623	3203.3167747210036	1200.1872876263392	684.6138753361512	3148.3786242310657	4796.523138929208	2573.6410498747905	5683.140367605285	1103.6447817918988	4283.485333584709	1386.1317969768988	2024.019040251564	3446.735041507191	2829.7373513894254
794.3282347242813	1577.926375594646	8354.454673462376	2042.9550527090257	1134.9501904063784	3838.908915773826	3876.097817643938	515.573412290188	1289.7787330406998	524.0254354424861	1244.1378080182897	655.0317943031076	901.5491362451374	405.69711131031175	277.3598123925213	3556.188741329451	1305.837577030066	13971.194270748863	1124.1190792556556	883.236419415158	4564.092502241008	456.40925022410073	2675.065327702368	1724.212723068825	646.5797711508094	2066.5196607369007	354.9849723965228	1597.4323757843526	367.66300712497	2142.587869107584	1289.7787330406998	2882.1398949336735	1288.9335307254698	1660.822549426589	1157.9271718648483	1918.609255571683	2797.619663410692	3072.3104158603824	1174.8312181694446	650.8057827269586	3046.9543464034878	4593.674583274052	2501.7988530802563	5358.582678557036	1041.6754223864714	4075.5655640381747	1313.4443978671347	1964.9235938208617	3289.527410874445	2635.3408188865674
831.7637711026708	1512.1794432782024	8354.454673462376	1936.1563905943885	1079.8555209691756	3664.7972388364838	3754.3886842508446	464.861273376399	1196.80647836542	498.66936598559164	1147.7847440820906	612.7716785416168	824.0722573490709	393.0190765818645	264.45935600217143	3277.271977303612	1229.7693686593827	13447.168835306376	1064.9549171895685	786.0381531637291	4340.113888705107	405.69711131031175	2345.43642476274	1559.3982715990107	608.5456669654676	1965.0953829093226	342.30693766807553	1407.261854857644	316.95086821118105	2041.1635912800061	1196.80647836542	2784.9416286822448	1255.125438116277	1567.850294751309	1132.5711024079537	1855.2190819294467	2700.421397159263	2911.721975966717	1141.023125560252	604.3196553893187	2937.0780454236115	4411.956085499641	2413.0526099811254	5120.235625662228	944.2950004636568	3803.410418534174	1220.472143191855	1873.3256518532726	3164.4374682204325	2484.89480677566
870.9635899560806	1408.8628353523625	7756.8337703069865	1877.5893823379747	1005.4777172289519	3397.7133072238616	3553.230533226148	420.91075298444855	1107.2150329510594	444.5764178108834	1078.4781542332457	566.2855512039769	753.6387310799196	367.66300712497	245.10867141664673	3039.030574698207	1128.3450908318048	12720.294844208735	1018.4687898519286	739.5520258260892	4116.135275169206	380.34104185341727	2231.3341122067145	1394.5838201291967	557.8335280516786	1838.3150356248502	342.30693766807553	1343.8716812154078	266.23872929739207	1927.0612787239809	1107.2150329510594	2662.3872929739214	1212.8653223547863	1479.1040516521784	1090.310986646463	1787.6028967110615	2573.6410498747905	2797.619663410692	1111.4410445272083	591.6416206608714	2835.6537675960335	4226.0115761490815	2366.5664826434854	4903.863832963395	897.080250440474	3652.964406423266	1132.571102407954	1790.592026850289	3008.920242218146	2331.0679854038335
912.0108393559096	1338.4196935847444	7232.640691430075	1791.461429019719	928.3451800168679	3289.527410874445	3382.4996655497253	398.9354927884733	1004.1003504930219	429.36277613674673	995.6483273407237	515.5734122901879	711.3786153184287	342.30693766807553	238.6584432214718	2922.8152563541075	1043.824859308823	12386.439929692957	917.0445120243506	684.6138753361512	3900.6086847856022	354.9849723965228	2104.5537649222424	1305.837577030066	532.4774585947841	1660.8225494265887	329.6289029396283	1267.8034728447242	228.20462511205037	1812.9589661679556	1004.1003504930219	2582.093073027089	1187.5092528978919	1424.1659011622405	1048.0508708849723	1719.986711492676	2455.3127257426163	2662.3872929739214	1077.6329519180158	545.1554933232316	2738.4555013446047	4078.1011709838635	2320.080355305846	4658.755161546748	849.8655004172911	3438.283018354893	1058.19329866773	1696.0393125611647	2880.449490303214	2189.0739964452246
954.992586021436	1237.4511903844918	7232.640691430075	1701.888357568733	876.0052440515251	3032.5859070445813	3299.669838657203	370.1986140706596	938.1745699050962	397.2450881580137	909.4376911872824	481.7653196809953	605.7283259147017	329.6289029396283	232.2082150262969	2562.5477694873985	959.3046277858415	11790.572297455938	866.3323731105617	655.0317943031076	3710.4381638588934	329.6289029396283	1876.349139810192	1217.0913339309352	507.1213891378897	1546.7202368705637	291.59479875428656	1102.9890213749102	190.17052092670863	1648.1445146981416	938.1745699050962	2493.346829927958	1128.3450908318048	1369.2277506723024	1001.5647435473323	1639.6924915458435	2358.1144594911875	2556.7370035701942	1077.6329519180158	519.7994238663371	2641.257235093176	3938.642788970944	2265.1422048159075	4469.429842935269	814.454437899904	3267.5521506784703	988.8867088188852	1636.943866130462	2768.8827846928784	2072.4360769435098
1000.0	1174.0523627936354	6775.756451475101	1650.2115855777795	853.967376276644	2922.709606064705	3161.0566589595132	348.22335387468434	872.2487893171705	356.6753770269825	845.2023152298163	464.86127337639897	556.4248575262958	310.61185084695745	219.30775863594707	2446.332451143299	904.3664772959035	11545.46362603929	828.29826892522	600.0936438131696	3592.109839726719	291.59479875428656	1724.212723068825	1141.0231255602519	494.44335440944246	1432.6179243145384	278.9167640258393	1014.2427782757794	177.4924861982614	1483.3300632283274	872.2487893171705	2383.470528948082	1069.1809287657177	1318.5156117585134	955.0786162096924	1555.172260022862	2252.4641700874604	2396.148563676529	1064.9549171895685	498.6693659855916	2539.832957265598	3799.1844069580243	2205.9780427498204	4242.915622453678	755.4360003709254	3106.963710784805	917.8897143395806	1557.1650134490137	2660.696888343462	1959.1789667027144
1047.1285480508996	1129.4383730074774	6400.458682940659	1557.1933959940634	809.8916407268817	2730.003478192307	3024.133883892283	321.1768797873302	802.9421994683256	336.3905214614669	784.3477485332696	426.82716919105724	549.3815048993806	285.25578139006296	199.95707405042234	2272.0094736271494	840.9763036536672	10890.431831736183	781.8121415875801	553.6075164755297	3359.6792030385195	253.56069456894485	1597.4323757843526	1077.6329519180156	469.087284952548	1343.8716812154078	253.56069456894485	963.5306393619904	152.1364167413669	1381.9057854007494	809.8916407268817	2282.046251120504	1018.4687898519286	1272.0294844208736	904.3664772959035	1491.7820863806257	2159.491915412181	2311.6283321535475	1039.5988477326741	460.63526180024985	2446.860702590318	3604.7878744551663	2121.4578112268387	3996.1165464065716	714.1230941006404	2936.232843108382	850.2735291211952	1483.2957054106353	2549.1301827331263	1835.7794286791611
1096.4781961431852	1047.2547076119229	6037.398885119295	1484.8459152067285	760.3064382333991	2544.058968841747	2877.068681042295	304.2728334827339	737.0164188803999	312.72485663503204	737.0164188803999	384.5670534295664	507.1213891378898	266.23872929739207	187.0566176600725	2167.4156871174596	794.4901763160273	10434.022581512081	735.3260142499402	519.7994238663371	3152.604635807215	215.52659038360312	1483.3300632283274	963.5306393619904	443.7312154956535	1153.7011602886992	202.84855565515588	900.1404657197543	152.1364167413669	1267.8034728447242	760.3064382333991	2222.8820890544166	980.4346856665869	1174.8312181694446	883.236419415158	1403.035843281495	2045.3896028561553	2244.012146935162	1010.0167666996305	431.0531807672063	2345.43642476274	3456.8774692899487	2083.423707041497	3811.862441686472	666.9083440774576	2784.0964263670153	797.8709855769466	1438.9741205876085	2405.4457891440575	1719.1415091774466
1148.1536214968828	993.2482989234156	6037.398885119295	1450.3947338794262	716.2307026836369	2395.3033613612997	2755.3595476492014	282.2975732867587	699.8275170102879	294.1304056999761	696.4467077493687	359.2109839726719	436.6878628687385	234.543642476274	174.15616126972267	1940.795816346465	731.1000026737911	9960.709284983384	684.6138753361512	481.7653196809953	2962.434114880506	202.84855565515588	1331.1936464869605	887.462430991307	431.05318076720624	1014.2427782757794	190.17052092670863	849.4283268059653	126.78034728447243	1166.3791950171462	716.2307026836369	2180.621973292926	942.4005814812451	1145.249137136401	862.1063615344126	1343.871681215408	1960.8693713331738	2138.3618575314354	976.2086740904379	405.6971113103118	2290.498274272802	3325.871110429327	2024.2595449754099	3600.5618628790176	634.4482034365194	2623.5079864733502	748.8492512936173	1376.9239018353708	2278.665441859585	1610.95561282803
1202.2644346174131	962.7229374907811	5704.934014080632	1398.717961888473	691.4381014368956	2263.451800185448	2609.984749429673	262.01271772124306	657.5674012487972	277.22635939537975	642.3537595746604	333.8549145157774	422.6011576149082	202.84855565515588	154.80547668419794	1859.4450935055954	701.5179216407475	9516.978069487732	638.1277479985113	447.9572270718026	2839.8797791721827	190.17052092670863	1229.7693686593825	786.038153163729	405.69711131031175	912.8185004482015	190.17052092670863	760.6820837068345	126.78034728447243	1090.3109866464629	691.4381014368956	2121.4578112268387	904.3664772959035	1081.8589634941648	824.0722573490709	1293.159542301619	1850.9930703532978	2024.2595449754099	929.7225467527979	393.01907658186457	2201.752031173671	3173.7346936879603	1994.6774639423663	3416.3077581589177	604.9389846720301	2491.6564252974986	696.4467077493687	1311.9189107615978	2189.0739964452246	1514.602548891831
1258.9254117941675	911.0646335278611	5415.3020405377465	1350.4863080302496	641.852898943413	2145.123476053274	2523.7741132762317	240.03745752526785	627.1401179005237	265.39352698216237	589.9512160304118	300.0468219065848	387.3843944803325	177.4924861982614	141.9050202938481	1708.3651796582658	655.0317943031076	9161.993097091208	587.4156090847223	431.0531807672063	2658.161281397772	164.81445146981414	1141.0231255602519	722.6479795214929	354.9849723965228	824.0722573490708	152.1364167413669	684.6138753361511	126.78034728447243	1026.9208130042266	641.852898943413	2074.971683889199	879.010407839009	1035.372836156525	773.360118435282	1255.125438116277	1779.1508735587634	1918.609255571683	925.4965351766489	384.5670534295664	2142.587869107584	3089.2144621649786	1935.5133018762792	3257.409722895712	572.478844031092	2347.9720317084298	652.4961873574182	1261.6877812955006	2080.888100095808	1419.9398895860916
1318.2567385564075	873.4949579184648	5158.3046555630735	1305.6997723047566	600.5318968655109	2040.3183889647767	2361.4952687521068	219.75260195975227	576.4279789867347	248.489480677566	540.9294817470825	270.4647408735412	352.16763134575683	152.1364167413669	122.55433570832336	1644.4467545690109	604.3196553893187	8760.521997357046	557.8335280516787	405.6971113103118	2531.3809341132996	139.45838201291966	1102.9890213749102	671.9358406077039	342.30693766807553	773.3601184352818	152.1364167413669	684.6138753361511	114.10231255602518	938.174569905096	600.5318968655109	2003.1294870946647	853.6543383821145	976.2086740904379	752.2300605545365	1208.6393107786373	1694.6306420357816	1821.410989320254	883.236419415158	359.2109839726719	2083.423707041497	2958.208103304357	1910.1572324193849	3095.1308783715876	522.3131721314602	2239.7861353590133	618.6880947482256	1202.592334864798	1994.6774639423666	1357.394918259085
1380.3842646028852	803.0518161508467	4876.831329162242	1233.352291517422	581.2487625624899	1921.9900648326025	2278.665441859585	206.22936491607518	544.3102910080017	233.27583900342933	502.05017524651095	262.01271772124306	316.95086821118116	139.45838201291966	116.10410751314845	1563.096031728141	578.9635859324242	8460.475175450461	524.0254354424861	380.3410418534173	2413.0526099811254	139.45838201291966	1039.598847732674	595.8676322370204	316.95086821118105	684.6138753361511	126.78034728447243	621.2237016939149	114.10231255602518	887.462430991307	578.9635859324242	1927.061278723981	819.8462457729217	921.2705236004997	722.647979521493	1157.9271718648483	1639.6924915458435	1749.5687925257198	845.2023152298162	342.3069376680756	2003.1294870946647	2894.8179296621206	1889.0271745386394	2873.6878717813756	489.85303149052197	2136.671452900976	579.808788247654	1146.4516607556304	1918.6092555716832	1269.4938774751843
1445.439770745928	739.6529885599904	4617.794282402056	1157.5596925973568	537.1730270127276	1793.5193129176703	2158.646713096951	196.0869371333174	505.4309845074302	221.4430065902119	469.9324872677779	253.56069456894488	288.7774577035206	139.45838201291966	90.30319473244879	1510.7991384732961	545.1554933232316	8118.168237782385	469.08728495254803	350.7589608203738	2235.560123782864	101.42427782757794	988.8867088188849	545.1554933232314	291.59479875428656	621.2237016939149	114.10231255602518	583.1895975085731	101.42427782757794	824.0722573490708	537.1730270127276	1846.7670587771486	786.0381531637291	870.5583846867107	701.5179216407475	1124.1190792556556	1550.9462484467128	1686.1786188834835	832.524280501369	321.17687978733017	1901.7052092670867	2789.167640258394	1829.8630124725523	2724.932264300928	469.1965783553795	2020.0335333992612	542.6198863775421	1087.356214324928	1829.0178101573226	1186.6640505826622
1513.5612484362086	697.3871034994195	4387.3125006390555	1095.5475662082126	495.8520249348256	1685.3334165682538	2048.770412117075	194.39653250285775	488.5269382028339	211.3005788074541	429.36277613674673	245.10867141664673	260.60404719586006	126.78034728447243	90.30319473244879	1394.5838201291965	515.5734122901879	7826.573439028099	439.5052039195045	325.4028913634793	2087.649718617646	101.42427782757794	849.4283268059653	494.44335440944246	253.56069456894485	570.5115627801259	88.7462430991307	469.087284952548	88.7462430991307	760.6820837068345	488.5269382028339	1783.3768851349123	760.6820837068346	845.2023152298162	663.4838174554058	1069.1809287657177	1457.973993771433	1580.5283294797564	819.8462457729217	304.27283348273386	1842.5410472009994	2708.873420311561	1787.6028967110615	2609.984749429673	442.63828146733914	1916.9188509412236	507.1213891378898	1060.7632634311117	1714.0702952860677	1107.2150329510594
1584.893192461114	648.0769042620867	4016.0940556756395	1054.20614861545	476.56889063180455	1573.7667109579181	1954.1077528113356	179.18289082872107	459.7900594850201	196.0869371333174	405.69711131031187	236.65664826434855	239.47398931511464	126.78034728447243	77.40273834209897	1319.0438632055316	490.21734283329346	7492.718524512321	405.6971113103118	295.8208103304357	2011.5815102469628	101.42427782757794	798.7161878921763	443.7312154956535	253.56069456894485	494.44335440944246	76.06820837068345	431.05318076720624	76.06820837068345	722.6479795214929	443.7312154956535	1719.986711492676	735.3260142499402	802.9421994683255	633.9017364223622	1026.9208130042268	1381.9057854007497	1487.5560748044766	794.4901763160273	291.5947987542866	1783.3768851349123	2594.771107755536	1745.3427809495706	2446.0155002750885	424.93275020864553	1796.9001221785895	475.0037011591568	1025.30599557269	1631.2404683935456	1042.9796569935934
1659.5869074375614	608.1591239271031	3816.2072006953385	1012.8647310226872	449.02155591320314	1474.0328377607998	1859.445093505596	165.65965378504401	425.9819668758275	175.8020815678018	373.5794233315788	219.75260195975224	211.3005788074541	126.78034728447243	70.95251014692406	1231.8823744474569	447.9572270718026	7137.733552115798	371.88901870111914	278.91676402583937	1918.609255571683	76.06820837068345	709.9699447930456	418.375146038759	215.52659038360312	469.087284952548	50.71213891378897	405.69711131031175	63.39017364223621	671.9358406077039	418.375146038759	1643.9185031219927	718.4219679453438	748.0040489783875	595.8676322370205	993.1127203950341	1297.385553877768	1394.583820129197	769.1341068591328	291.5947987542866	1694.6306420357816	2497.572841504107	1694.6306420357816	2307.4023205773988	407.227218949952	1703.92786750331	439.50520391950454	972.1200937850579	1519.67376278321	971.9826625142888
1737.8008287493763	575.2856577688814	3677.5101992804357	957.7428408990036	415.9647542508814	1392.8934154987373	1769.8536480912355	153.82682137182658	405.69711131031187	169.04046304596326	351.6041631356036	202.8485556551559	211.3005788074541	114.10231255602518	64.50228195174914	1144.7208856893822	401.47109973416275	6829.234707056916	325.4028913634793	245.10867141664673	1838.3150356248505	63.39017364223621	646.5797711508094	393.0190765818645	152.1364167413669	431.05318076720624	50.71213891378897	354.9849723965228	63.39017364223621	659.2578058792566	393.0190765818645	1576.3023179036074	684.6138753361512	684.6138753361512	549.3815048993806	950.8526046335434	1250.8994265401282	1331.1936464869607	752.2300605545365	278.91676402583937	1622.7884452412472	2434.182667861871	1652.3705262742908	2195.835614967063	380.66892206191164	1627.8596591326263	405.69711131031187	915.9794196758903	1446.9863636734456	902.6760726654439
1819.7008586099844	547.1084010618341	3524.53556536694	906.0660689080502	380.1532191166996	1318.5156117585136	1666.738965633198	130.16115654539172	387.1026603752559	147.06520284998805	334.7001168310073	190.17052092670866	211.3005788074541	107.76329519180156	58.052053756574225	1074.9916946829223	380.3410418534173	6567.221989335672	312.72485663503204	228.2046251120504	1736.8907577972725	63.39017364223621	621.2237016939149	354.9849723965228	152.1364167413669	380.34104185341727	50.71213891378897	329.6289029396283	50.71213891378897	621.2237016939149	354.9849723965228	1504.460121109073	650.8057827269586	621.223701693915	511.3474007140388	912.8185004482016	1200.1872876263392	1293.159542301619	726.873991097642	270.4647408735412	1550.9462484467128	2349.662436338889	1614.3364220889491	2069.0552676825905	354.1106251738713	1543.3394276096446	380.3410418534174	871.6578348528634	1370.9181553027622	846.892719860276
1905.4607179632483	490.75388764773965	3220.625959325462	840.6088243861758	358.11535134181844	1240.7569987573704	1592.361161892974	116.63791950171466	363.436995548821	130.16115654539172	309.3440473741128	181.7184977744105	197.2138735536238	101.42427782757794	58.052053756574225	964.5871422560276	367.6630071249701	6343.2433757997715	291.5947987542866	207.074567231305	1639.6924915458435	50.71213891378897	583.1895975085731	316.95086821118105	139.45838201291966	367.66300712497	50.71213891378897	291.59479875428656	38.034104185341725	557.8335280516786	316.95086821118105	1441.0699474668368	629.6757248462131	604.3196553893187	490.21734283329346	891.6884425674561	1128.3450908318048	1238.2213918116809	701.5179216407475	249.3346829927958	1474.8780400760295	2248.238158511311	1576.3023179036074	1979.46382226823	342.3069376680756	1463.890409978042	356.6753770269825	839.155339315977	1274.5650913665631	796.180580946487
1995.262314968881	471.96904984304143	3108.444561122232	764.8162254661107	336.0774835669373	1166.3791950171467	1489.2464794349364	108.1858963494165	334.7001168310073	120.01872876263393	280.60716865629905	173.26647462211233	169.04046304596326	95.08526046335432	38.701369171049485	912.2902490011827	346.53294924422465	6123.490773840019	274.6907524496903	185.94450935055957	1572.0763063274583	50.71213891378897	519.799423866337	278.9167640258393	114.10231255602518	266.23872929739207	50.71213891378897	278.9167640258393	25.356069456894485	532.4774585947841	278.9167640258393	1403.035843281495	612.7716785416168	574.7375743562751	469.08728495254803	853.6543383821145	1064.9549171895685	1170.6052065932956	688.8398869123002	228.2046251120504	1432.6179243145386	2201.752031173671	1550.9462484467128	1871.2779259188135	315.74864078003526	1401.3454386510355	343.15213998330546	797.7885268144852	1222.1625478223145	747.1588466631576
2089.2961308540407	432.0512695080578	2912.6370297129574	713.1394534751573	316.79434926391633	1081.858963494165	1425.0111034774704	103.11468245803759	311.0344520045724	111.56670561033576	270.46474087354125	169.04046304596326	161.99711041904814	69.72919100645983	38.701369171049485	865.8041216635428	308.4988450588829	5937.54626448946	270.4647408735412	177.49248619826142	1479.1040516521784	38.034104185341725	481.7653196809952	253.56069456894485	88.7462430991307	253.56069456894485	25.356069456894485	228.20462511205037	25.356069456894485	481.7653196809952	270.4647408735412	1365.0017390961532	591.6416206608714	553.6075164755297	431.0531807672063	828.29826892522	1005.7907551234814	1119.8930676795067	671.935840607704	223.9786135359013	1339.6456696392588	2117.23179965069	1538.2682137182655	1754.640006417099	300.9940313977906	1304.9923747148364	319.4864751568706	768.2408035991339	1130.8806977774943	691.3754938579898
2187.761623949552	415.61453642894696	2706.6311893761167	658.0175633514737	283.7375476015946	1048.0508708849723	1365.8469414113833	98.0434685666587	278.9167640258394	104.80508708849723	251.87028993848529	152.13641674136693	140.86705253830272	63.39017364223621	25.800912780699655	790.264164739878	278.91676402583937	5772.731813019645	253.56069456894488	160.58843989366508	1398.809831705346	25.356069456894485	443.7312154956535	228.20462511205037	88.7462430991307	228.20462511205037	25.356069456894485	228.20462511205037	25.356069456894485	418.375146038759	251.87028993848529	1301.6115654539171	574.7375743562751	540.9294817470824	397.24508815801363	773.360118435282	925.4965351766489	1073.4069403418666	655.0317943031076	219.75260195975224	1263.5774612685752	2032.7115681277082	1504.460121109073	1636.3116822849245	286.239422015546	1237.3761894964512	292.4400010695165	732.7835357407123	1075.0973449723265	628.8305225309833
2290.8676527677726	373.34865136837607	2625.0447179555854	630.4566182896318	256.1902128829932	950.0074023183136	1310.0635886062155	94.66265930573944	265.39352698216237	92.9722546752798	236.65664826434858	139.45838201291969	140.86705253830272	63.39017364223621	19.350684585524743	726.3457396506232	257.78670614509394	5536.075164755297	236.65664826434855	147.91040516521784	1301.6115654539171	25.356069456894485	393.0190765818645	202.84855565515588	63.39017364223621	190.17052092670863	25.356069456894485	202.84855565515588	25.356069456894485	380.34104185341727	236.65664826434855	1255.125438116277	557.8335280516787	528.2514470186352	393.01907658186457	760.6820837068346	883.236419415158	1001.5647435473323	646.5797711508095	211.30057880745406	1208.6393107786373	1939.7393134524284	1474.8780400760295	1536.5778090878061	265.5829688804035	1154.546362603929	278.9167640258394	715.0549018115015	999.0291366016429	584.880002139033
2398.83291901949	342.82328993574157	2457.792451543497	602.89567322779	236.90707857997222	889.1528356217668	1254.2802358010474	91.28185004482017	243.4182667861871	87.9010407839009	229.89502974251005	122.55433570832336	140.86705253830272	63.39017364223621	19.350684585524743	674.0488463957784	249.3346829927958	5333.226609100141	211.30057880745406	131.00635886062153	1212.8653223547863	25.356069456894485	354.9849723965228	190.17052092670863	63.39017364223621	152.1364167413669	25.356069456894485	202.84855565515588	25.356069456894485	329.6289029396283	211.30057880745406	1212.8653223547863	502.8953775617407	511.3474007140388	359.2109839726719	718.4219679453438	824.0722573490709	959.3046277858415	621.223701693915	211.30057880745406	1153.7011602886992	1889.0271745386394	1436.8439358906876	1440.224745151607	247.8774376217099	1076.787749602786	256.9415038298642	697.3262678822907	938.1745699050962	554.4527187907595
2511.88643150958	312.297928503107	2319.095450128594	578.7798462986784	209.3597438613708	840.1311013384375	1205.258501517718	81.13942226206237	229.89502974251005	81.13942226206237	218.06219732929262	122.55433570832336	133.8236999113876	63.39017364223621	12.900456390349827	644.9950168097533	232.43063668819948	5130.378053444985	198.62254407900681	114.1023125560252	1132.5711024079537	12.678034728447242	354.9849723965228	177.4924861982614	50.71213891378897	139.45838201291966	25.356069456894485	190.17052092670863	25.356069456894485	304.2728334827338	198.62254407900681	1153.7011602886992	473.3132965286971	473.3132965286971	325.4028913634793	684.6138753361512	781.8121415875801	879.010407839009	591.6416206608714	185.94450935055957	1107.2150329510594	1846.7670587771486	1403.035843281495	1352.3237043677061	233.12282823946526	1015.9331829062393	234.96624363388895	670.7333169884746	885.7720263608476	520.6446261815669
2630.2679918953813	293.51309069840886	2182.438110499205	561.5542556350273	190.0766095583498	780.9669392723504	1142.7135301907117	77.7586130011431	196.0869371333174	67.61618521838531	202.84855565515593	114.1023125560252	112.69364203064218	57.05115627801259	12.900456390349827	581.0765917204985	211.30057880745406	5024.727764041258	194.39653250285775	109.87630097987612	1048.0508708849723	12.678034728447242	329.6289029396283	139.45838201291966	50.71213891378897	139.45838201291966	25.356069456894485	190.17052092670863	25.356069456894485	240.8826598404976	190.17052092670863	1119.8930676795067	443.73121549565354	435.27919234335536	308.4988450588829	667.7098290315548	743.7780374022383	857.8803499582635	574.7375743562751	177.49248619826142	1056.5028940372704	1728.4387346449744	1356.549715943855	1252.5898311705878	221.31914073366957	968.6018532533695	221.4430065902119	626.4117321654476	821.5366504033815	481.76531968099533
2754.2287033381663	277.076357619298	2049.8600944408417	533.9933105731855	173.54820872718895	748.8492512936173	1073.4069403418669	74.37780374022384	189.32531861147888	62.544971327006415	191.0157232419385	92.97225467527979	105.65028940372704	50.71213891378897	12.900456390349827	552.0227621344736	198.62254407900681	4830.3312315384	190.17052092670866	105.65028940372703	997.3387319711832	1.0	316.95086821118105	139.45838201291966	50.71213891378897	139.45838201291966	25.356069456894485	164.81445146981414	25.356069456894485	215.52659038360312	173.54820872718895	1094.536998222612	422.6011576149081	414.14913446261	283.14277560198843	655.0317943031076	671.935840607704	807.1682110444746	549.3815048993806	169.04046304596326	1026.9208130042268	1635.4664799696945	1305.837577030066	1151.1655533430098	209.51545322787385	912.8185004482017	204.53896028561556	608.6830982362368	764.062892967754	442.8860131804238
2884.031503126606	253.59531036342526	1929.5200490955585	492.6518929804227	159.77454136788825	720.1123725758035	1026.0756106889971	74.37780374022384	175.8020815678018	59.164162066087144	177.49248619826145	84.52023152298163	98.6069367768119	50.71213891378897	12.900456390349827	522.9689325484487	181.7184977744105	4610.578629578647	177.49248619826142	101.42427782757795	912.8185004482016	1.0	291.59479875428656	126.78034728447243	50.71213891378897	139.45838201291966	25.356069456894485	152.1364167413669	25.356069456894485	190.17052092670863	159.77454136788825	1060.7289056134193	397.24508815801363	384.5670534295664	274.6907524496903	633.9017364223622	629.6757248462131	748.0040489783875	519.7994238663371	156.36242831751602	971.9826625142887	1567.850294751309	1288.9335307254698	1088.6205820160035	197.71176572207813	870.5583846867108	191.0157232419385	567.316285734745	711.6603494235054	417.5299437235293
3019.9517204020162	237.15857728431436	1813.259327321302	475.42630231677157	148.75560748044768	682.9234707056917	961.840234731531	69.30658984884494	162.27884452412474	52.402543544248616	158.8980352632055	71.84219679453439	77.4768788960665	44.37312154956535	12.900456390349827	517.1581666312437	173.26647462211233	4449.990189684982	169.04046304596326	97.19826625142888	857.8803499582635	1.0	278.9167640258393	114.10231255602518	38.034104185341725	114.10231255602518	25.356069456894485	126.78034728447243	25.356069456894485	190.17052092670863	148.75560748044768	1001.5647435473323	376.11503027726826	367.6630071249701	262.01271772124306	591.6416206608714	587.4156090847223	693.0658984884493	498.6693659855916	152.13641674136693	912.8185004482016	1517.1381558375201	1250.8994265401282	1054.8124894068108	177.05531258693566	818.1558411424622	174.11167693734217	543.678107162464	659.2578058792568	390.4834696361752
3162.2776601683795	223.06994893079073	1670.4830023353727	440.97512098946925	143.24614053672738	645.7345688355797	906.0568819263632	67.61618521838531	147.06520284998805	47.33132965286972	150.4460121109073	63.39017364223622	77.4768788960665	38.034104185341725	12.900456390349827	482.2935711280138	160.58843989366508	4297.853772943616	156.36242831751602	97.19826625142888	824.0722573490709	1.0	240.8826598404976	101.42427782757794	38.034104185341725	114.10231255602518	25.356069456894485	126.78034728447243	12.678034728447242	177.4924861982614	143.24614053672738	950.8526046335434	350.7589608203738	350.7589608203738	257.78670614509394	578.9635859324242	540.9294817470824	659.2578058792567	481.7653196809953	131.00635886062153	883.236419415158	1466.4260169237311	1200.1872876263392	963.5306393619907	177.05531258693566	760.6820837068348	157.20763063274583	514.1303839471127	615.3072854873063	354.9849723965229
3311.311214825911	213.67753002844165	1590.936192700355	416.8592940603577	132.2272066492868	593.3320252913311	857.0351476430338	62.544971327006415	130.16115654539172	45.64092502241009	143.68439358906878	59.16416206608714	70.43352626915136	31.695086821118107	1.0	459.05050745919385	147.91040516521784	4111.9092635930565	147.91040516521784	84.52023152298163	786.0381531637291	1.0	228.20462511205037	101.42427782757794	25.356069456894485	114.10231255602518	25.356069456894485	126.78034728447243	12.678034728447242	164.81445146981414	130.16115654539172	908.5924888720525	329.62890293962835	316.9508682111811	240.88265984049764	549.3815048993806	502.8953775617407	625.4497132700641	464.86127337639897	131.00635886062153	874.7843962628599	1390.3578085530478	1179.0572297455938	909.4376911872824	159.34978132824207	709.9699447930458	148.75560748044768	490.4922053748316	581.4991928781137	339.7713307223862
3467.368504525317	185.5002733213944	1478.7547944971247	396.1885852639763	129.47247317742668	571.3567650953559	811.3942226206237	62.544971327006415	125.08994265401283	43.95052039195045	133.541965806311	54.93815048993806	63.39017364223623	31.695086821118107	1.0	429.9966778731689	143.68439358906878	4027.3890320700743	131.00635886062153	80.29421994683254	722.647979521493	1.0	228.20462511205037	101.42427782757794	25.356069456894485	114.10231255602518	12.678034728447242	126.78034728447243	12.678034728447242	164.81445146981414	126.78034728447243	870.5583846867107	308.4988450588829	300.0468219065848	211.30057880745406	528.2514470186352	464.86127337639897	595.8676322370205	435.27919234335536	122.55433570832336	832.524280501369	1348.097692791557	1157.9271718648483	846.892719860276	156.39885945179316	662.6386151401761	140.30358432814953	455.0349375164101	552.7623141602999	300.8920242218146
3630.780547701014	180.80406387021986	1401.2476466476203	358.2922858039438	115.69880581812596	527.4062447034054	779.2765346418907	55.78335280516788	118.32832413217429	43.95052039195045	126.78034728447246	50.712138913788976	56.34682101532109	25.356069456894485	1.0	412.56438012155394	126.78034728447244	3875.2526153287076	126.78034728447244	76.06820837068346	676.1618521838531	1.0	215.52659038360312	101.42427782757794	25.356069456894485	101.42427782757794	12.678034728447242	101.42427782757794	12.678034728447242	126.78034728447243	115.69880581812596	824.0722573490709	295.8208103304357	287.36878717813755	198.62254407900681	502.8953775617407	443.73121549565354	536.7034701709333	409.9231228864609	118.32832413217427	773.360118435282	1297.385553877768	1124.1190792556556	797.8709855769466	138.6933281930996	630.5209271614431	126.78034728447246	437.3063035871993	513.8830076597284	278.9167640258394
3801.8939632056126	171.41164496787079	1317.6215134415759	347.9569314057531	96.41567151510498	496.978961355132	738.7068235108595	55.78335280516788	109.87630097987613	40.569711131031184	114.94751487125502	42.260115761490816	49.30346838840595	25.356069456894485	1.0	377.69978461832403	114.1023125560252	3727.3422101634897	114.1023125560252	71.84219679453439	650.8057827269586	1.0	190.17052092670863	88.7462430991307	12.678034728447242	101.42427782757794	12.678034728447242	88.7462430991307	1.0	114.10231255602518	101.42427782757794	773.360118435282	278.91676402583937	262.01271772124306	185.94450935055957	469.08728495254803	405.6971113103118	507.12138913788976	393.01907658186457	118.32832413217427	726.873991097642	1191.735264474041	1107.2150329510594	742.0876327717788	135.74240631665066	579.808788247654	120.01872876263393	398.8942634072426	475.0037011591568	268.7743362430816
3981.0717055349733	154.9749118887599	1240.1143655920714	323.8411044766415	82.64200415580426	464.861273376399	679.5426614447724	52.402543544248616	101.42427782757797	37.18890187011192	104.80508708849723	42.260115761490816	49.30346838840595	25.356069456894485	1.0	360.2674868667091	114.1023125560252	3609.0138860313155	105.65028940372703	59.16416206608714	638.1277479985113	1.0	190.17052092670863	50.71213891378897	1.0	88.7462430991307	12.678034728447242	88.7462430991307	1.0	88.7462430991307	88.7462430991307	735.3260142499402	266.2387292973921	245.10867141664673	177.49248619826142	452.1832386479517	376.11503027726826	456.4092502241008	376.11503027726826	109.87630097987612	697.2919100645985	1111.4410445272083	1077.6329519180158	698.1371123798283	129.8405625637528	549.3815048993806	113.2571102407954	363.436995548821	447.95722707180266	260.32231309078344
4168.693834703355	143.23438826082352	1180.9641738121866	289.3899231493392	79.88727068394412	439.50520391950454	627.1401179005237	50.71213891378898	96.35306393619906	35.49849723965229	101.42427782757797	42.260115761490816	42.260115761490816	19.017052092670863	1.0	342.8351891150941	109.87630097987612	3503.3635966275883	101.42427782757795	59.16416206608714	591.6416206608714	1.0	190.17052092670863	50.71213891378897	1.0	76.06820837068345	12.678034728447242	76.06820837068345	1.0	88.7462430991307	79.88727068394412	688.8398869123002	249.3346829927958	232.43063668819948	169.04046304596326	426.82716919105724	329.62890293962835	431.0531807672063	359.2109839726719	109.87630097987612	667.7098290315548	1060.7289056134193	1035.372836156525	659.2578058792568	120.98779693440602	522.3350308120265	104.80508708849723	345.70836161961023	417.5299437235293	243.4182667861871
4365.158322401661	136.1900740840617	1105.4966877481954	268.71921435295786	74.37780374022384	402.3163020493926	591.6416206608715	49.02173428332935	89.59144541436054	30.427283348273388	94.66265930573944	42.260115761490816	42.260115761490816	19.017052092670863	1.0	319.59212544627417	105.65028940372703	3351.2271798862216	101.42427782757795	59.16416206608714	562.0595396278278	1.0	177.4924861982614	50.71213891378897	1.0	76.06820837068345	12.678034728447242	63.39017364223621	1.0	88.7462430991307	76.06820837068345	663.4838174554058	236.65664826434855	219.75260195975224	156.36242831751602	401.47109973416275	312.72485663503204	409.9231228864609	346.53294924422465	105.65028940372703	655.0317943031076	984.660697242736	1018.4687898519286	613.6168808568467	103.28226567571247	481.76531968099533	92.9722546752798	330.9345000119346	385.41225574479625	238.34705289480823
4570.881896148751	129.1457599072999	1042.2671723972837	251.4936236893067	71.62307026836369	376.96023259249813	551.0719095298402	47.33132965286972	84.52023152298163	30.427283348273388	84.52023152298163	42.260115761490816	42.260115761490816	19.017052092670863	1.0	302.1598276946592	92.97225467527979	3211.768797873302	97.19826625142888	59.16416206608714	536.7034701709333	1.0	177.4924861982614	50.71213891378897	1.0	76.06820837068345	12.678034728447242	50.71213891378897	1.0	76.06820837068345	76.06820837068345	633.9017364223622	232.43063668819948	202.8485556551559	152.13641674136693	384.5670534295664	300.0468219065848	380.3410418534173	325.4028913634793	105.65028940372703	625.4497132700641	929.7225467527979	984.660697242736	578.1183836171944	100.33134379926354	453.0284409631816	86.21063615344127	304.3415491181184	358.36578165744214	216.371792698833
4786.300923226385	122.10144573053809	1001.4739366870183	244.60338742384624	68.86833679650356	344.8425446137651	513.8830076597284	40.569711131031184	84.52023152298163	27.046474087354124	77.7586130011431	42.260115761490816	42.260115761490816	12.678034728447242	1.0	284.72752994304426	88.74624309913071	3089.2144621649786	92.97225467527979	54.93815048993806	490.21734283329346	1.0	177.4924861982614	38.034104185341725	1.0	50.71213891378897	12.678034728447242	50.71213891378897	1.0	76.06820837068345	68.86833679650356	616.9976901177658	207.074567231305	194.39653250285775	143.68439358906878	380.3410418534173	278.91676402583937	359.2109839726719	321.17687978733017	97.19826625142888	587.4156090847223	891.6884425674561	976.2086740904379	525.7158400729458	88.52765629346783	419.2203483539889	79.44901763160274	289.56768751044274	327.9384983091688	201.1581510246963
5011.872336272725	117.40523627936355	928.0461124085404	223.93267862746487	66.1136033246434	326.2480936787091	475.0037011591568	35.49849723965229	76.06820837068348	21.975260195975224	69.30658984884494	33.80809260919265	42.260115761490816	12.678034728447242	1.0	249.86293443981438	88.74624309913071	2970.8861380328044	92.97225467527979	50.712138913788976	464.86127337639897	1.0	177.4924861982614	38.034104185341725	1.0	38.034104185341725	12.678034728447242	50.71213891378897	1.0	76.06820837068345	66.1136033246434	570.511562780126	173.26647462211233	190.17052092670866	126.78034728447244	354.98497239652283	274.6907524496903	333.8549145157774	316.9508682111811	92.97225467527979	557.8335280516787	870.5583846867107	929.7225467527979	485.1461289419146	79.67489066412104	385.41225574479625	69.30658984884494	260.0199642950915	295.82081033043573	191.0157232419385
5248.074602497728	117.40523627936355	862.7769352721156	217.0424423620044	63.358869852783265	305.96323811319354	456.40925022410084	33.808092609192656	72.68739910976421	21.975260195975224	62.544971327006415	25.356069456894488	35.21676313457568	12.678034728447242	1.0	244.05216852260938	84.52023152298163	2861.009837052928	84.52023152298163	50.712138913788976	439.5052039195045	1.0	152.1364167413669	25.356069456894485	1.0	38.034104185341725	12.678034728447242	38.034104185341725	1.0	76.06820837068345	62.544971327006415	557.8335280516787	173.26647462211233	169.04046304596326	109.87630097987612	316.9508682111811	257.78670614509394	308.4988450588829	300.0468219065848	84.52023152298163	528.2514470186352	828.29826892522	895.9144541436052	447.95722707180266	70.82212503477426	360.05618628790177	69.30658984884494	236.3817857228104	272.15514550400087	182.56370008964035
5495.408738576249	112.70902682818901	824.0233613473633	196.37173356562303	57.84940290906298	282.2975732867587	429.36277613674673	32.117687978733024	64.23537595746605	20.284855565515592	62.544971327006415	21.130057880745408	35.21676313457568	12.678034728447242	1.0	226.61987077099442	80.29421994683254	2746.907524496903	84.52023152298163	42.260115761490816	397.24508815801363	1.0	152.1364167413669	25.356069456894485	1.0	38.034104185341725	12.678034728447242	38.034104185341725	1.0	50.71213891378897	50.71213891378897	515.5734122901879	169.04046304596326	156.36242831751602	101.42427782757795	300.0468219065848	223.9786135359013	270.4647408735412	287.36878717813755	59.16416206608714	485.99133125714434	790.2641647398782	874.7843962628599	432.743585397666	67.87120315832533	336.3905214614669	65.92578058792567	227.51746875820504	253.5606945689449	165.65965378504401
5754.399373371572	105.6647126514272	777.111140280558	192.92661543289282	55.09466943720284	267.083931612622	398.9354927884733	27.046474087354124	60.854566696546776	16.904046304596328	57.47375743562751	21.130057880745408	35.21676313457568	12.678034728447242	1.0	226.61987077099442	76.06820837068346	2624.3531887885797	76.06820837068346	38.03410418534173	371.88901870111914	1.0	152.1364167413669	25.356069456894485	1.0	25.356069456894485	12.678034728447242	38.034104185341725	1.0	38.034104185341725	38.03410418534173	490.21734283329346	143.68439358906878	135.2323704367706	101.42427782757795	295.8208103304357	194.39653250285775	257.78670614509394	270.4647408735412	59.16416206608714	464.86127337639897	743.7780374022383	836.7502920775181	398.9354927884733	61.969359405427475	305.96323811319354	59.164162066087144	197.96974554285373	231.5854343729697	153.82682137182658
6025.5958607435805	98.62039847466538	740.397228141319	175.70102476924166	52.3399359653427	246.79907604710638	368.50820944019995	25.35606945689449	59.164162066087144	16.904046304596328	55.78335280516788	16.904046304596324	28.173410507660545	12.678034728447242	1.0	220.80910485378945	71.84219679453439	2527.1549225371505	76.06820837068346	29.58208103304357	329.62890293962835	1.0	152.1364167413669	12.678034728447242	1.0	12.678034728447242	12.678034728447242	38.034104185341725	1.0	38.034104185341725	38.034104185341725	456.4092502241008	139.45838201291969	131.00635886062153	101.42427782757795	270.4647408735412	177.49248619826142	240.88265984049764	240.88265984049764	54.93815048993806	439.5052039195045	705.7439332168966	815.6202341967727	373.5794233315788	56.06751565252962	280.60716865629905	50.71213891378898	189.10542857824834	206.22936491607518	147.06520284998805
6309.573444801937	86.87987484672902	701.6436542165668	161.92055223832074	52.3399359653427	234.96624363388895	354.9849723965229	23.66566482643486	50.71213891378898	15.213641674136694	52.402543544248616	16.904046304596324	28.173410507660545	1.0	1.0	214.99833893658445	71.84219679453439	2421.504633133424	71.84219679453439	29.58208103304357	300.0468219065848	1.0	126.78034728447243	12.678034728447242	1.0	12.678034728447242	12.678034728447242	38.034104185341725	1.0	38.034104185341725	38.034104185341725	418.37514603875906	122.55433570832336	131.00635886062153	97.19826625142888	245.10867141664673	169.04046304596326	219.75260195975224	232.43063668819948	50.712138913788976	409.9231228864609	659.2578058792567	786.0381531637291	338.08092609192653	50.16567189963177	258.6319084603238	47.33132965286972	180.24111161364294	184.25410472009997	135.23237043677062
6606.9344800759645	79.83556066996721	654.7314331497614	141.2498434419394	49.585202493482555	212.99098343791374	334.7001168310073	20.284855565515592	47.33132965286972	15.213641674136694	50.71213891378898	16.904046304596324	28.173410507660545	1.0	1.0	209.18757301937947	63.39017364223622	2286.272262696653	71.84219679453439	21.130057880745408	270.4647408735412	1.0	76.06820837068345	12.678034728447242	1.0	12.678034728447242	12.678034728447242	25.356069456894485	1.0	38.034104185341725	38.034104185341725	405.6971113103118	109.87630097987612	126.78034728447244	92.97225467527979	219.75260195975224	160.58843989366508	207.074567231305	223.9786135359013	46.48612733763989	380.3410418534173	612.7716785416168	726.873991097642	314.41526126549167	44.263828146733914	240.03745752526785	47.33132965286972	174.33156697057268	163.9692491545844	121.70913339309355
6918.309709189362	75.13935121879267	613.938197439496	130.9144890437487	44.07573554976227	199.46774639423666	311.0344520045724	18.59445093505596	45.64092502241009	15.213641674136694	47.33132965286972	16.904046304596324	28.173410507660545	1.0	1.0	197.5660411849695	59.16416206608714	2176.395961716777	71.84219679453439	16.904046304596324	249.3346829927958	1.0	63.39017364223621	1.0	1.0	12.678034728447242	12.678034728447242	25.356069456894485	1.0	38.034104185341725	38.034104185341725	371.88901870111914	92.97225467527979	118.32832413217427	71.84219679453439	202.8485556551559	135.2323704367706	190.17052092670866	219.75260195975224	42.260115761490816	346.53294924422465	574.7375743562751	693.0658984884493	299.201619591355	44.263828146733914	216.371792698833	43.95052039195045	165.4672500059673	153.82682137182658	108.1858963494165
7244.359600749898	72.79124649320539	599.660564940903	127.46937091101846	44.07573554976227	187.63491398101922	294.1304056999761	16.904046304596328	38.87930650057155	15.213641674136694	38.87930650057155	12.678034728447244	28.173410507660545	1.0	1.0	174.32297751614956	59.16416206608714	2117.23179965069	71.84219679453439	16.904046304596324	232.43063668819948	1.0	63.39017364223621	1.0	1.0	12.678034728447242	12.678034728447242	25.356069456894485	1.0	38.034104185341725	38.034104185341725	346.53294924422465	80.29421994683254	109.87630097987612	67.6161852183853	190.17052092670866	122.55433570832336	181.7184977744105	219.75260195975224	42.260115761490816	312.72485663503204	553.6075164755297	659.2578058792567	278.9167640258394	41.312906270284984	194.39653250285775	38.87930650057155	153.64816071982676	136.92277506723025	99.73387319711833
7585.775750291836	65.74693231644359	562.9466528016641	124.02425277828823	44.07573554976227	172.42127230688254	275.5359547649201	16.904046304596328	37.18890187011192	15.213641674136694	35.49849723965229	8.452023152298162	28.173410507660545	1.0	1.0	174.32297751614956	54.93815048993806	2020.033533399261	67.6161852183853	12.678034728447244	223.9786135359013	1.0	63.39017364223621	1.0	1.0	12.678034728447242	12.678034728447242	12.678034728447242	1.0	38.034104185341725	35.49849723965229	333.8549145157774	67.6161852183853	105.65028940372703	63.39017364223622	181.7184977744105	105.65028940372703	160.58843989366508	202.8485556551559	42.260115761490816	291.5947987542866	519.7994238663371	638.1277479985113	253.5606945689449	41.312906270284984	162.27884452412474	35.49849723965229	141.82907143368624	121.70913339309355	87.9010407839009
7943.282347242814	56.354513414094505	548.6690203030711	120.579134645558	35.811535134181845	163.9692491545844	256.9415038298642	16.904046304596328	35.49849723965229	15.213641674136694	30.427283348273388	4.226011576149081	28.173410507660545	1.0	1.0	174.32297751614956	50.712138913788976	1935.5133018762792	63.39017364223622	12.678034728447244	215.52659038360315	1.0	63.39017364223621	1.0	1.0	12.678034728447242	12.678034728447242	12.678034728447242	1.0	25.356069456894485	28.173410507660545	316.9508682111811	59.16416206608714	88.74624309913071	59.16416206608714	177.49248619826142	97.19826625142888	152.13641674136693	194.39653250285775	38.03410418534173	262.01271772124306	469.08728495254803	633.9017364223622	229.89502974251005	32.4601406409382	148.75560748044768	33.808092609192656	118.1908928614052	104.80508708849723	77.7586130011431
8317.63771102671	51.65830396291996	513.9947699493455	113.68889838009754	33.0568016623217	150.4460121109073	233.27583900342933	15.213641674136694	35.49849723965229	8.452023152298164	28.736878717813756	4.226011576149081	28.173410507660545	1.0	1.0	156.8906797645346	46.48612733763989	1863.6711050817448	54.93815048993806	12.678034728447244	207.074567231305	1.0	50.71213891378897	1.0	1.0	12.678034728447242	12.678034728447242	12.678034728447242	1.0	25.356069456894485	28.173410507660545	274.6907524496903	59.16416206608714	84.52023152298163	59.16416206608714	169.04046304596326	88.74624309913071	143.68439358906878	173.26647462211233	33.80809260919265	245.10867141664673	426.82716919105724	600.0936438131696	212.99098343791374	29.509218764489276	131.85156117585134	28.736878717813756	112.28134821833495	98.0434685666587	72.68739910976421
8709.635899560806	37.569675609396334	489.51882852318613	103.35354398190687	33.0568016623217	136.92277506723025	218.06219732929262	13.523237043677062	33.808092609192656	6.761618521838531	25.35606945689449	4.226011576149081	14.086705253830273	1.0	1.0	139.45838201291966	33.80809260919265	1774.9248619826142	50.712138913788976	8.452023152298162	194.39653250285775	1.0	50.71213891378897	1.0	1.0	12.678034728447242	12.678034728447242	1.0	1.0	12.678034728447242	14.086705253830273	253.56069456894488	54.93815048993806	71.84219679453439	46.48612733763989	160.58843989366508	84.52023152298163	135.2323704367706	173.26647462211233	25.356069456894488	228.2046251120504	397.24508815801363	557.8335280516787	201.1581510246963	29.509218764489276	116.63791950171466	27.046474087354124	109.32657589679982	87.9010407839009	69.30658984884494
9120.108393559096	32.873466158221795	465.04288709702683	79.23771705279526	33.0568016623217	125.08994265401283	209.61017417699446	11.83283241321743	30.427283348273388	6.761618521838531	23.66566482643486	4.226011576149081	14.086705253830273	1.0	1.0	127.83685017850968	21.130057880745408	1677.7265957311854	42.260115761490816	4.226011576149081	181.7184977744105	1.0	50.71213891378897	1.0	1.0	12.678034728447242	12.678034728447242	1.0	1.0	12.678034728447242	14.086705253830273	232.43063668819948	46.48612733763989	67.6161852183853	46.48612733763989	143.68439358906878	71.84219679453439	135.2323704367706	169.04046304596326	21.130057880745408	219.75260195975224	388.7930650057155	545.1554933232316	182.56370008964035	29.509218764489276	106.49549171895687	23.66566482643486	97.5074866106593	84.52023152298163	67.61618521838531
9549.92586021436	32.873466158221795	428.32897495778786	79.23771705279526	24.792601246741278	111.56670561033576	199.46774639423666	10.142427782757796	28.736878717813756	6.761618521838531	23.66566482643486	1.0	14.086705253830273	1.0	1.0	127.83685017850968	21.130057880745408	1597.4323757843529	38.03410418534173	4.226011576149081	173.26647462211233	1.0	50.71213891378897	1.0	1.0	12.678034728447242	12.678034728447242	1.0	1.0	12.678034728447242	14.086705253830273	202.8485556551559	46.48612733763989	50.712138913788976	42.260115761490816	122.55433570832336	71.84219679453439	118.32832413217427	156.36242831751602	21.130057880745408	198.62254407900681	350.7589608203738	515.5734122901879	169.04046304596326	29.509218764489276	96.35306393619906	21.975260195975224	88.6431696460539	81.13942226206237	62.544971327006415
10000.0	30.525361432634522	409.9720188881684	79.23771705279526	24.792601246741278	101.42427782757797	189.32531861147888	8.452023152298164	27.046474087354124	6.761618521838531	23.66566482643486	1.0	7.043352626915136	1.0	1.0	127.83685017850968	21.130057880745408	1525.5901789898185	38.03410418534173	4.226011576149081	156.36242831751602	1.0	50.71213891378897	1.0	1.0	1.0	1.0	1.0	1.0	12.678034728447242	12.678034728447242	190.17052092670866	42.260115761490816	42.260115761490816	42.260115761490816	114.1023125560252	71.84219679453439	109.87630097987612	139.45838201291969	16.904046304596324	173.26647462211233	329.62890293962835	498.6693659855916	145.37479821952843	26.558296888040346	87.9010407839009	20.284855565515592	76.82408035991338	77.7586130011431	60.854566696546776
10471.285480509006	30.525361432634522	393.65472460406215	79.23771705279526	19.283134303020994	94.66265930573944	177.49248619826145	8.452023152298164	27.046474087354124	6.761618521838531	23.66566482643486	1.0	7.043352626915136	1.0	1.0	122.02608426130469	21.130057880745408	1411.4878664337932	33.80809260919265	1.0	143.68439358906878	1.0	50.71213891378897	1.0	1.0	1.0	1.0	1.0	1.0	12.678034728447242	12.678034728447242	173.26647462211233	38.03410418534173	38.03410418534173	42.260115761490816	97.19826625142888	71.84219679453439	88.74624309913071	131.00635886062153	16.904046304596324	156.36242831751602	308.4988450588829	464.86127337639897	130.16115654539172	26.558296888040346	84.52023152298163	20.284855565515592	67.959763395308	72.68739910976421	57.47375743562751
10964.78196143185	28.177256707047253	369.17878317790286	72.3474807873348	16.52840083116085	91.28185004482017	157.20763063274583	8.452023152298164	25.35606945689449	6.761618521838531	21.975260195975224	1.0	7.043352626915136	1.0	1.0	104.59378650968974	16.904046304596324	1314.2896001823642	29.58208103304357	1.0	135.2323704367706	1.0	38.034104185341725	1.0	1.0	1.0	1.0	1.0	1.0	12.678034728447242	12.678034728447242	156.36242831751602	38.03410418534173	38.03410418534173	42.260115761490816	97.19826625142888	67.6161852183853	80.29421994683254	122.55433570832336	16.904046304596324	139.45838201291969	287.36878717813755	443.73121549565354	108.1858963494165	23.60737501159142	77.7586130011431	20.284855565515592	67.959763395308	67.61618521838531	57.47375743562751
11481.53621496884	25.82915198145998	348.78216532277014	55.121890123683656	11.018933887440568	86.21063615344127	150.4460121109073	8.452023152298164	25.35606945689449	6.761618521838531	21.975260195975224	1.0	7.043352626915136	1.0	1.0	98.78302059248475	16.904046304596324	1229.7693686593827	29.58208103304357	1.0	122.55433570832336	1.0	38.034104185341725	1.0	1.0	1.0	1.0	1.0	1.0	12.678034728447242	11.018933887440568	147.91040516521784	25.356069456894488	33.80809260919265	38.03410418534173	97.19826625142888	54.93815048993806	76.06820837068346	114.1023125560252	16.904046304596324	126.78034728447244	257.78670614509394	426.82716919105724	104.80508708849723	20.656453135142492	65.92578058792567	20.284855565515592	62.05021875223773	60.854566696546776	55.78335280516788
12022.644346174131	25.82915198145998	330.4252092531506	48.231653858223204	8.264200415580426	81.13942226206237	141.99398895860915	8.452023152298164	21.975260195975224	6.761618521838531	20.284855565515592	1.0	7.043352626915136	1.0	1.0	87.16148875807478	16.904046304596324	1153.7011602886992	25.356069456894488	1.0	114.1023125560252	1.0	38.034104185341725	1.0	1.0	1.0	1.0	1.0	1.0	12.678034728447242	8.452023152298164	122.55433570832336	21.130057880745408	33.80809260919265	21.130057880745408	84.52023152298163	42.260115761490816	71.84219679453439	105.65028940372703	16.904046304596324	118.32832413217427	245.10867141664673	384.5670534295664	101.42427782757797	20.656453135142492	62.544971327006415	18.59445093505596	56.14067410916748	59.164162066087144	52.402543544248616
12589.254117941662	23.48104725587271	316.1475767545577	37.896299460032516	5.509466943720284	74.37780374022384	133.541965806311	8.452023152298164	18.59445093505596	6.761618521838531	18.59445093505596	1.0	7.043352626915136	1.0	1.0	63.91842508925484	12.678034728447244	1094.536998222612	25.356069456894488	1.0	114.1023125560252	1.0	38.034104185341725	1.0	1.0	1.0	1.0	1.0	1.0	12.678034728447242	8.452023152298164	105.65028940372703	16.904046304596324	33.80809260919265	21.130057880745408	76.06820837068346	38.03410418534173	71.84219679453439	101.42427782757795	16.904046304596324	109.87630097987612	219.75260195975224	371.88901870111914	94.66265930573944	20.656453135142492	59.164162066087144	18.59445093505596	50.231129466097215	55.78335280516788	50.71213891378898
13182.567385564074	18.784837804698167	305.94926782699133	34.45118132730229	5.509466943720284	64.23537595746605	125.08994265401283	8.452023152298164	18.59445093505596	5.071213891378898	16.904046304596328	1.0	1.0	1.0	1.0	63.91842508925484	12.678034728447244	1018.4687898519286	21.130057880745408	1.0	114.1023125560252	1.0	38.034104185341725	1.0	1.0	1.0	1.0	1.0	1.0	1.0	5.509466943720284	88.74624309913071	12.678034728447244	29.58208103304357	21.130057880745408	67.6161852183853	38.03410418534173	71.84219679453439	97.19826625142888	16.904046304596324	109.87630097987612	207.074567231305	346.53294924422465	84.52023152298163	20.656453135142492	54.09294817470825	18.59445093505596	44.32158482302695	49.02173428332935	47.33132965286972
13803.842646028837	18.784837804698167	293.71129711391166	34.45118132730229	2.754733471860142	62.544971327006415	116.63791950171466	8.452023152298164	18.59445093505596	3.3808092609192655	16.904046304596328	1.0	1.0	1.0	1.0	63.91842508925484	12.678034728447244	950.8526046335434	21.130057880745408	1.0	105.65028940372703	1.0	38.034104185341725	1.0	1.0	1.0	1.0	1.0	1.0	1.0	3.3808092609192655	76.06820837068346	8.452023152298162	29.58208103304357	12.678034728447244	67.6161852183853	25.356069456894488	67.6161852183853	97.19826625142888	16.904046304596324	97.19826625142888	198.62254407900681	321.17687978733017	79.44901763160274	20.656453135142492	50.71213891378898	16.904046304596328	41.36681250149182	45.64092502241009	42.260115761490816
14454.39770745928	14.088628353523626	275.3543410442922	34.45118132730229	2.754733471860142	62.544971327006415	108.1858963494165	6.761618521838531	18.59445093505596	3.3808092609192655	13.523237043677062	1.0	1.0	1.0	1.0	63.91842508925484	12.678034728447244	883.236419415158	21.130057880745408	1.0	101.42427782757795	1.0	38.034104185341725	1.0	1.0	1.0	1.0	1.0	1.0	1.0	3.3808092609192655	63.39017364223622	8.452023152298162	29.58208103304357	12.678034728447244	67.6161852183853	21.130057880745408	63.39017364223622	88.74624309913071	16.904046304596324	88.74624309913071	181.7184977744105	304.27283348273386	74.37780374022384	20.656453135142492	49.02173428332935	16.904046304596328	38.41204017995669	38.87930650057155	37.18890187011192
15135.612484362071	14.088628353523626	261.07670854569926	31.006063194572057	1.0	60.854566696546776	94.66265930573944	5.071213891378898	16.904046304596328	3.3808092609192655	11.83283241321743	1.0	1.0	1.0	1.0	58.10765917204986	12.678034728447244	802.9421994683255	21.130057880745408	1.0	97.19826625142888	1.0	38.034104185341725	1.0	1.0	1.0	1.0	1.0	1.0	1.0	3.3808092609192655	50.712138913788976	4.226011576149081	25.356069456894488	12.678034728447244	67.6161852183853	21.130057880745408	63.39017364223622	80.29421994683254	16.904046304596324	80.29421994683254	169.04046304596326	287.36878717813755	65.92578058792567	20.656453135142492	43.95052039195045	15.213641674136694	32.502495536886435	30.427283348273388	37.18890187011192
15848.93192461114	14.088628353523626	238.64042890505323	31.006063194572057	1.0	54.09294817470825	81.13942226206237	5.071213891378898	16.904046304596328	3.3808092609192655	10.142427782757796	1.0	1.0	1.0	1.0	52.29689325484487	12.678034728447244	735.3260142499402	21.130057880745408	1.0	97.19826625142888	1.0	38.034104185341725	1.0	1.0	1.0	1.0	1.0	1.0	1.0	3.3808092609192655	50.712138913788976	1.0	21.130057880745408	12.678034728447244	63.39017364223622	16.904046304596324	54.93815048993806	80.29421994683254	16.904046304596324	63.39017364223622	164.81445146981417	262.01271772124306	65.92578058792567	20.656453135142492	40.569711131031184	10.142427782757796	26.592950893816173	28.736878717813756	37.18890187011192
16595.869074375598	11.740523627936355	234.56110533402668	31.006063194572057	1.0	49.02173428332935	77.7586130011431	5.071213891378898	15.213641674136694	3.3808092609192655	10.142427782757796	1.0	1.0	1.0	1.0	46.486127337639886	12.678034728447244	697.2919100645985	16.904046304596324	1.0	92.97225467527979	1.0	38.034104185341725	1.0	1.0	1.0	1.0	1.0	1.0	1.0	3.3808092609192655	42.260115761490816	1.0	21.130057880745408	12.678034728447244	63.39017364223622	16.904046304596324	54.93815048993806	80.29421994683254	16.904046304596324	59.16416206608714	143.68439358906878	253.56069456894488	60.854566696546776	20.656453135142492	38.87930650057155	10.142427782757796	20.68340625074591	25.35606945689449	33.808092609192656
17378.00828749376	11.740523627936355	222.32313462094703	27.560945061841828	1.0	45.64092502241009	67.61618521838531	5.071213891378898	13.523237043677062	3.3808092609192655	10.142427782757796	1.0	1.0	1.0	1.0	40.675361420434896	12.678034728447244	667.7098290315548	16.904046304596324	1.0	88.74624309913071	1.0	38.034104185341725	1.0	1.0	1.0	1.0	1.0	1.0	1.0	3.3808092609192655	29.58208103304357	1.0	16.904046304596324	12.678034728447244	63.39017364223622	16.904046304596324	50.712138913788976	76.06820837068346	16.904046304596324	54.93815048993806	135.2323704367706	240.88265984049764	59.164162066087144	20.656453135142492	35.49849723965229	10.142427782757796	20.68340625074591	23.66566482643486	32.117687978733024
18197.008586099826	11.740523627936355	216.2041492644072	27.560945061841828	1.0	43.95052039195045	65.92578058792567	5.071213891378898	13.523237043677062	3.3808092609192655	10.142427782757796	1.0	1.0	1.0	1.0	34.864595503229914	12.678034728447244	633.9017364223622	16.904046304596324	1.0	80.29421994683254	1.0	25.356069456894485	1.0	1.0	1.0	1.0	1.0	1.0	1.0	3.3808092609192655	25.356069456894488	1.0	16.904046304596324	12.678034728447244	59.16416206608714	16.904046304596324	46.48612733763989	71.84219679453439	16.904046304596324	38.03410418534173	122.55433570832336	211.30057880745406	57.47375743562751	20.656453135142492	35.49849723965229	10.142427782757796	20.68340625074591	23.66566482643486	30.427283348273388
19054.607179632483	11.740523627936355	208.0455021223541	24.115826929111602	1.0	40.569711131031184	62.544971327006415	5.071213891378898	13.523237043677062	3.3808092609192655	10.142427782757796	1.0	1.0	1.0	1.0	29.05382958602493	12.678034728447244	612.7716785416168	16.904046304596324	1.0	76.06820837068346	1.0	25.356069456894485	1.0	1.0	1.0	1.0	1.0	1.0	1.0	3.3808092609192655	25.356069456894488	1.0	12.678034728447244	12.678034728447244	54.93815048993806	16.904046304596324	42.260115761490816	59.16416206608714	16.904046304596324	33.80809260919265	105.65028940372703	185.94450935055957	52.402543544248616	20.656453135142492	33.808092609192656	10.142427782757796	20.68340625074591	21.975260195975224	25.35606945689449
19952.62314968879	11.740523627936355	199.886854980301	20.670708796381373	1.0	38.87930650057155	57.47375743562751	5.071213891378898	13.523237043677062	3.3808092609192655	10.142427782757796	1.0	1.0	1.0	1.0	29.05382958602493	8.452023152298162	557.8335280516787	16.904046304596324	1.0	63.39017364223622	1.0	25.356069456894485	1.0	1.0	1.0	1.0	1.0	1.0	1.0	3.3808092609192655	21.130057880745408	1.0	8.452023152298162	12.678034728447244	46.48612733763989	16.904046304596324	42.260115761490816	50.712138913788976	16.904046304596324	33.80809260919265	105.65028940372703	152.13641674136693	52.402543544248616	20.656453135142492	33.808092609192656	10.142427782757796	20.68340625074591	18.59445093505596	25.35606945689449
20892.96130854041	11.740523627936355	195.80753140927445	17.225590663651143	1.0	32.117687978733024	52.402543544248616	5.071213891378898	13.523237043677062	3.3808092609192655	10.142427782757796	1.0	1.0	1.0	1.0	29.05382958602493	8.452023152298162	528.2514470186352	16.904046304596324	1.0	59.16416206608714	1.0	25.356069456894485	1.0	1.0	1.0	1.0	1.0	1.0	1.0	3.3808092609192655	16.904046304596324	1.0	8.452023152298162	8.452023152298162	46.48612733763989	8.452023152298162	42.260115761490816	46.48612733763989	16.904046304596324	25.356069456894488	97.19826625142888	139.45838201291969	49.02173428332935	17.705531258693565	32.117687978733024	6.761618521838531	20.68340625074591	13.523237043677062	23.66566482643486
21877.616239495517	11.740523627936355	187.64888426722135	13.780472530920914	1.0	30.427283348273388	49.02173428332935	5.071213891378898	13.523237043677062	3.3808092609192655	10.142427782757796	1.0	1.0	1.0	1.0	29.05382958602493	8.452023152298162	485.99133125714434	16.904046304596324	1.0	54.93815048993806	1.0	25.356069456894485	1.0	1.0	1.0	1.0	1.0	1.0	1.0	3.3808092609192655	16.904046304596324	1.0	4.226011576149081	8.452023152298162	42.260115761490816	4.226011576149081	38.03410418534173	38.03410418534173	16.904046304596324	25.356069456894488	97.19826625142888	122.55433570832336	47.33132965286972	14.754609382244638	32.117687978733024	6.761618521838531	20.68340625074591	11.83283241321743	21.975260195975224
22908.676527677748	11.740523627936355	169.29192819760186	13.780472530920914	1.0	27.046474087354124	43.95052039195045	5.071213891378898	11.83283241321743	3.3808092609192655	10.142427782757796	1.0	1.0	1.0	1.0	29.05382958602493	8.452023152298162	447.9572270718026	16.904046304596324	1.0	46.48612733763989	1.0	25.356069456894485	1.0	1.0	1.0	1.0	1.0	1.0	1.0	3.3808092609192655	16.904046304596324	1.0	1.0	8.452023152298162	38.03410418534173	4.226011576149081	38.03410418534173	38.03410418534173	16.904046304596324	25.356069456894488	88.74624309913071	109.87630097987612	45.64092502241009	14.754609382244638	32.117687978733024	6.761618521838531	20.68340625074591	10.142427782757796	20.284855565515592
23988.329190194898	9.392418902349084	161.13328105554876	10.335354398190686	1.0	27.046474087354124	33.808092609192656	5.071213891378898	11.83283241321743	3.3808092609192655	8.452023152298164	1.0	1.0	1.0	1.0	29.05382958602493	8.452023152298162	371.88901870111914	12.678034728447244	1.0	42.260115761490816	1.0	25.356069456894485	1.0	1.0	1.0	1.0	1.0	1.0	1.0	3.3808092609192655	16.904046304596324	1.0	1.0	8.452023152298162	29.58208103304357	4.226011576149081	38.03410418534173	29.58208103304357	16.904046304596324	25.356069456894488	76.06820837068346	88.74624309913071	42.260115761490816	14.754609382244638	32.117687978733024	6.761618521838531	14.77386160767565	10.142427782757796	20.284855565515592
25118.864315095823	9.392418902349084	161.13328105554876	10.335354398190686	1.0	27.046474087354124	32.117687978733024	5.071213891378898	11.83283241321743	3.3808092609192655	8.452023152298164	1.0	1.0	1.0	1.0	29.05382958602493	8.452023152298162	363.436995548821	12.678034728447244	1.0	38.03410418534173	1.0	25.356069456894485	1.0	1.0	1.0	1.0	1.0	1.0	1.0	3.3808092609192655	16.904046304596324	1.0	1.0	8.452023152298162	25.356069456894488	4.226011576149081	38.03410418534173	29.58208103304357	16.904046304596324	21.130057880745408	67.6161852183853	80.29421994683254	38.87930650057155	14.754609382244638	32.117687978733024	6.761618521838531	5.9095446430702605	8.452023152298164	18.59445093505596
26302.679918953814	9.392418902349084	155.01429569900893	6.890236265460457	1.0	27.046474087354124	27.046474087354124	5.071213891378898	11.83283241321743	3.3808092609192655	8.452023152298164	1.0	1.0	1.0	1.0	29.05382958602493	8.452023152298162	346.53294924422465	12.678034728447244	1.0	38.03410418534173	1.0	25.356069456894485	1.0	1.0	1.0	1.0	1.0	1.0	1.0	3.3808092609192655	12.678034728447244	1.0	1.0	8.452023152298162	21.130057880745408	4.226011576149081	33.80809260919265	29.58208103304357	16.904046304596324	21.130057880745408	63.39017364223622	76.06820837068346	37.18890187011192	14.754609382244638	32.117687978733024	6.761618521838531	5.9095446430702605	8.452023152298164	18.59445093505596
27542.28703338169	9.392418902349084	138.69700141490273	6.890236265460457	1.0	27.046474087354124	23.66566482643486	5.071213891378898	11.83283241321743	1.6904046304596327	5.071213891378898	1.0	1.0	1.0	1.0	23.243063668819943	8.452023152298162	321.17687978733017	12.678034728447244	1.0	33.80809260919265	1.0	25.356069456894485	1.0	1.0	1.0	1.0	1.0	1.0	1.0	1.6904046304596327	8.452023152298162	1.0	1.0	8.452023152298162	16.904046304596324	4.226011576149081	29.58208103304357	25.356069456894488	16.904046304596324	21.130057880745408	54.93815048993806	67.6161852183853	35.49849723965229	11.80368750579571	32.117687978733024	6.761618521838531	5.9095446430702605	8.452023152298164	16.904046304596328
28840.31503126606	9.392418902349084	134.61767784387618	6.890236265460457	1.0	27.046474087354124	21.975260195975224	5.071213891378898	11.83283241321743	1.0	5.071213891378898	1.0	1.0	1.0	1.0	23.243063668819943	8.452023152298162	304.27283348273386	12.678034728447244	1.0	29.58208103304357	1.0	25.356069456894485	1.0	1.0	1.0	1.0	1.0	1.0	1.0	1.0	8.452023152298162	1.0	1.0	8.452023152298162	16.904046304596324	4.226011576149081	29.58208103304357	25.356069456894488	16.904046304596324	21.130057880745408	50.712138913788976	59.16416206608714	33.808092609192656	11.80368750579571	32.117687978733024	6.761618521838531	2.9547723215351303	8.452023152298164	16.904046304596328
30199.51720402019	9.392418902349084	126.45903070182308	3.4451181327302285	1.0	21.975260195975224	21.975260195975224	5.071213891378898	11.83283241321743	1.0	3.3808092609192655	1.0	1.0	1.0	1.0	17.432297751614957	8.452023152298162	283.14277560198843	12.678034728447244	1.0	29.58208103304357	1.0	25.356069456894485	1.0	1.0	1.0	1.0	1.0	1.0	1.0	1.0	8.452023152298162	1.0	1.0	8.452023152298162	16.904046304596324	4.226011576149081	29.58208103304357	21.130057880745408	16.904046304596324	21.130057880745408	38.03410418534173	59.16416206608714	32.117687978733024	11.80368750579571	30.427283348273388	6.761618521838531	2.9547723215351303	6.761618521838531	16.904046304596328
31622.776601683792	9.392418902349084	116.26072177425671	3.4451181327302285	1.0	20.284855565515592	20.284855565515592	5.071213891378898	11.83283241321743	1.0	3.3808092609192655	1.0	1.0	1.0	1.0	17.432297751614957	8.452023152298162	257.78670614509394	12.678034728447244	1.0	29.58208103304357	1.0	25.356069456894485	1.0	1.0	1.0	1.0	1.0	1.0	1.0	1.0	8.452023152298162	1.0	1.0	4.226011576149081	12.678034728447244	4.226011576149081	29.58208103304357	16.904046304596324	12.678034728447244	21.130057880745408	38.03410418534173	50.712138913788976	30.427283348273388	11.80368750579571	27.046474087354124	6.761618521838531	2.9547723215351303	6.761618521838531	13.523237043677062
33113.11214825915	9.392418902349084	112.18139820323016	3.4451181327302285	1.0	20.284855565515592	16.904046304596328	3.3808092609192655	11.83283241321743	1.0	3.3808092609192655	1.0	1.0	1.0	1.0	17.432297751614957	8.452023152298162	249.3346829927958	8.452023152298162	1.0	29.58208103304357	1.0	25.356069456894485	1.0	1.0	1.0	1.0	1.0	1.0	1.0	1.0	8.452023152298162	1.0	1.0	4.226011576149081	12.678034728447244	1.0	29.58208103304357	16.904046304596324	12.678034728447244	21.130057880745408	38.03410418534173	50.712138913788976	23.66566482643486	11.80368750579571	23.66566482643486	6.761618521838531	2.9547723215351303	5.071213891378898	13.523237043677062
34673.685045253165	9.392418902349084	108.1020746322036	3.4451181327302285	1.0	18.59445093505596	16.904046304596328	3.3808092609192655	11.83283241321743	1.0	3.3808092609192655	1.0	1.0	1.0	1.0	17.432297751614957	8.452023152298162	236.65664826434855	8.452023152298162	1.0	29.58208103304357	1.0	25.356069456894485	1.0	1.0	1.0	1.0	1.0	1.0	1.0	1.0	8.452023152298162	1.0	1.0	4.226011576149081	12.678034728447244	1.0	29.58208103304357	16.904046304596324	12.678034728447244	16.904046304596324	38.03410418534173	46.48612733763989	23.66566482643486	11.80368750579571	23.66566482643486	6.761618521838531	2.9547723215351303	5.071213891378898	13.523237043677062
36307.80547701017	9.392418902349084	104.02275106117705	3.4451181327302285	1.0	11.83283241321743	15.213641674136694	3.3808092609192655	11.83283241321743	1.0	3.3808092609192655	1.0	1.0	1.0	1.0	17.432297751614957	8.452023152298162	207.074567231305	8.452023152298162	1.0	25.356069456894488	1.0	25.356069456894485	1.0	1.0	1.0	1.0	1.0	1.0	1.0	1.0	8.452023152298162	1.0	1.0	1.0	12.678034728447244	1.0	25.356069456894488	16.904046304596324	12.678034728447244	16.904046304596324	33.80809260919265	42.260115761490816	20.284855565515592	11.80368750579571	23.66566482643486	6.761618521838531	2.9547723215351303	5.071213891378898	13.523237043677062
38018.93963205613	7.044314176761813	99.9434274901505	3.4451181327302285	1.0	11.83283241321743	15.213641674136694	1.6904046304596327	10.142427782757796	1.0	3.3808092609192655	1.0	1.0	1.0	1.0	17.432297751614957	8.452023152298162	185.94450935055957	8.452023152298162	1.0	25.356069456894488	1.0	25.356069456894485	1.0	1.0	1.0	1.0	1.0	1.0	1.0	1.0	8.452023152298162	1.0	1.0	1.0	8.452023152298162	1.0	21.130057880745408	16.904046304596324	8.452023152298162	12.678034728447244	25.356069456894488	38.03410418534173	18.59445093505596	11.80368750579571	23.66566482643486	5.071213891378898	2.9547723215351303	5.071213891378898	11.83283241321743
39810.71705534977	7.044314176761813	95.86410391912395	3.4451181327302285	1.0	10.142427782757796	15.213641674136694	1.6904046304596327	10.142427782757796	1.0	3.3808092609192655	1.0	1.0	1.0	1.0	17.432297751614957	8.452023152298162	169.04046304596326	8.452023152298162	1.0	25.356069456894488	1.0	25.356069456894485	1.0	1.0	1.0	1.0	1.0	1.0	1.0	1.0	8.452023152298162	1.0	1.0	1.0	8.452023152298162	1.0	21.130057880745408	16.904046304596324	8.452023152298162	12.678034728447244	21.130057880745408	29.58208103304357	16.904046304596328	11.80368750579571	21.975260195975224	5.071213891378898	2.9547723215351303	5.071213891378898	10.142427782757796
41686.93834703355	4.696209451174542	95.86410391912395	1.0	1.0	10.142427782757796	13.523237043677062	1.6904046304596327	10.142427782757796	1.0	3.3808092609192655	1.0	1.0	1.0	1.0	17.432297751614957	8.452023152298162	152.13641674136693	8.452023152298162	1.0	21.130057880745408	1.0	25.356069456894485	1.0	1.0	1.0	1.0	1.0	1.0	1.0	1.0	8.452023152298162	1.0	1.0	1.0	4.226011576149081	1.0	21.130057880745408	12.678034728447244	8.452023152298162	12.678034728447244	21.130057880745408	29.58208103304357	16.904046304596328	11.80368750579571	18.59445093505596	5.071213891378898	2.9547723215351303	5.071213891378898	10.142427782757796
43651.58322401656	4.696209451174542	93.82444213361067	1.0	1.0	10.142427782757796	13.523237043677062	1.6904046304596327	10.142427782757796	1.0	3.3808092609192655	1.0	1.0	1.0	1.0	17.432297751614957	8.452023152298162	131.00635886062153	8.452023152298162	1.0	21.130057880745408	1.0	25.356069456894485	1.0	1.0	1.0	1.0	1.0	1.0	1.0	1.0	8.452023152298162	1.0	1.0	1.0	4.226011576149081	1.0	16.904046304596324	12.678034728447244	8.452023152298162	12.678034728447244	21.130057880745408	25.356069456894488	15.213641674136694	11.80368750579571	18.59445093505596	3.3808092609192655	2.9547723215351303	5.071213891378898	10.142427782757796
45708.818961487515	4.696209451174542	87.70545677707085	1.0	1.0	10.142427782757796	13.523237043677062	1.6904046304596327	10.142427782757796	1.0	3.3808092609192655	1.0	1.0	1.0	1.0	17.432297751614957	8.452023152298162	118.32832413217427	4.226011576149081	1.0	21.130057880745408	1.0	25.356069456894485	1.0	1.0	1.0	1.0	1.0	1.0	1.0	1.0	8.452023152298162	1.0	1.0	1.0	4.226011576149081	1.0	16.904046304596324	12.678034728447244	8.452023152298162	12.678034728447244	16.904046304596324	21.130057880745408	13.523237043677062	8.852765629346782	16.904046304596328	3.3808092609192655	2.9547723215351303	3.3808092609192655	10.142427782757796
47863.0092322638	4.696209451174542	81.58647142053103	1.0	1.0	10.142427782757796	13.523237043677062	1.6904046304596327	10.142427782757796	1.0	3.3808092609192655	1.0	1.0	1.0	1.0	11.621531834409971	8.452023152298162	97.19826625142888	4.226011576149081	1.0	21.130057880745408	1.0	25.356069456894485	1.0	1.0	1.0	1.0	1.0	1.0	1.0	1.0	8.452023152298162	1.0	1.0	1.0	4.226011576149081	1.0	16.904046304596324	12.678034728447244	8.452023152298162	12.678034728447244	16.904046304596324	12.678034728447244	10.142427782757796	8.852765629346782	15.213641674136694	3.3808092609192655	2.9547723215351303	3.3808092609192655	8.452023152298164
50118.72336272725	4.696209451174542	79.54680963501775	1.0	1.0	10.142427782757796	13.523237043677062	1.6904046304596327	10.142427782757796	1.0	3.3808092609192655	1.0	1.0	1.0	1.0	11.621531834409971	8.452023152298162	84.52023152298163	4.226011576149081	1.0	21.130057880745408	1.0	25.356069456894485	1.0	1.0	1.0	1.0	1.0	1.0	1.0	1.0	8.452023152298162	1.0	1.0	1.0	4.226011576149081	1.0	16.904046304596324	12.678034728447244	8.452023152298162	12.678034728447244	16.904046304596324	8.452023152298162	10.142427782757796	8.852765629346782	15.213641674136694	3.3808092609192655	2.9547723215351303	3.3808092609192655	8.452023152298164
52480.74602497723	4.696209451174542	75.46748606399119	1.0	1.0	10.142427782757796	11.83283241321743	1.6904046304596327	10.142427782757796	1.0	3.3808092609192655	1.0	1.0	1.0	1.0	11.621531834409971	8.452023152298162	84.52023152298163	4.226011576149081	1.0	21.130057880745408	1.0	25.356069456894485	1.0	1.0	1.0	1.0	1.0	1.0	1.0	1.0	8.452023152298162	1.0	1.0	1.0	4.226011576149081	1.0	16.904046304596324	12.678034728447244	8.452023152298162	12.678034728447244	16.904046304596324	8.452023152298162	8.452023152298164	8.852765629346782	13.523237043677062	3.3808092609192655	2.9547723215351303	3.3808092609192655	8.452023152298164
54954.08738576248	4.696209451174542	69.34850070745136	1.0	1.0	6.761618521838531	11.83283241321743	1.6904046304596327	10.142427782757796	1.0	3.3808092609192655	1.0	1.0	1.0	1.0	11.621531834409971	8.452023152298162	80.29421994683254	4.226011576149081	1.0	16.904046304596324	1.0	1.0	1.0	1.0	1.0	1.0	1.0	1.0	1.0	1.0	8.452023152298162	1.0	1.0	1.0	4.226011576149081	1.0	16.904046304596324	8.452023152298162	4.226011576149081	12.678034728447244	16.904046304596324	4.226011576149081	8.452023152298164	8.852765629346782	13.523237043677062	3.3808092609192655	2.9547723215351303	3.3808092609192655	8.452023152298164
57543.993733715666	4.696209451174542	67.30883892193809	1.0	1.0	5.071213891378898	11.83283241321743	1.6904046304596327	8.452023152298164	1.0	3.3808092609192655	1.0	1.0	1.0	1.0	11.621531834409971	8.452023152298162	76.06820837068346	4.226011576149081	1.0	16.904046304596324	1.0	1.0	1.0	1.0	1.0	1.0	1.0	1.0	1.0	1.0	8.452023152298162	1.0	1.0	1.0	4.226011576149081	1.0	12.678034728447244	8.452023152298162	4.226011576149081	12.678034728447244	16.904046304596324	4.226011576149081	8.452023152298164	8.852765629346782	13.523237043677062	3.3808092609192655	2.9547723215351303	3.3808092609192655	8.452023152298164
60255.95860743581	4.696209451174542	67.30883892193809	1.0	1.0	3.3808092609192655	10.142427782757796	1.6904046304596327	8.452023152298164	1.0	1.6904046304596327	1.0	1.0	1.0	1.0	11.621531834409971	8.452023152298162	71.84219679453439	4.226011576149081	1.0	12.678034728447244	1.0	1.0	1.0	1.0	1.0	1.0	1.0	1.0	1.0	1.0	8.452023152298162	1.0	1.0	1.0	4.226011576149081	1.0	12.678034728447244	4.226011576149081	4.226011576149081	12.678034728447244	16.904046304596324	4.226011576149081	8.452023152298164	5.901843752897855	13.523237043677062	3.3808092609192655	2.9547723215351303	3.3808092609192655	8.452023152298164
63095.7344480193	4.696209451174542	65.26917713642482	1.0	1.0	3.3808092609192655	10.142427782757796	1.6904046304596327	8.452023152298164	1.0	1.6904046304596327	1.0	1.0	1.0	1.0	11.621531834409971	8.452023152298162	71.84219679453439	4.226011576149081	1.0	12.678034728447244	1.0	1.0	1.0	1.0	1.0	1.0	1.0	1.0	1.0	1.0	4.226011576149081	1.0	1.0	1.0	4.226011576149081	1.0	12.678034728447244	1.0	1.0	12.678034728447244	16.904046304596324	4.226011576149081	8.452023152298164	2.9509218764489273	11.83283241321743	3.3808092609192655	2.9547723215351303	3.3808092609192655	8.452023152298164
66069.34480075965	4.696209451174542	65.26917713642482	1.0	1.0	3.3808092609192655	10.142427782757796	1.6904046304596327	8.452023152298164	1.0	1.6904046304596327	1.0	1.0	1.0	1.0	11.621531834409971	8.452023152298162	63.39017364223622	4.226011576149081	1.0	12.678034728447244	1.0	1.0	1.0	1.0	1.0	1.0	1.0	1.0	1.0	1.0	4.226011576149081	1.0	1.0	1.0	4.226011576149081	1.0	12.678034728447244	1.0	1.0	12.678034728447244	16.904046304596324	4.226011576149081	8.452023152298164	2.9509218764489273	8.452023152298164	3.3808092609192655	2.9547723215351303	3.3808092609192655	6.761618521838531
69183.09709189362	4.696209451174542	65.26917713642482	1.0	1.0	3.3808092609192655	10.142427782757796	1.0	8.452023152298164	1.0	1.6904046304596327	1.0	1.0	1.0	1.0	5.810765917204986	4.226011576149081	59.16416206608714	4.226011576149081	1.0	12.678034728447244	1.0	1.0	1.0	1.0	1.0	1.0	1.0	1.0	1.0	1.0	4.226011576149081	1.0	1.0	1.0	4.226011576149081	1.0	12.678034728447244	1.0	1.0	8.452023152298162	16.904046304596324	4.226011576149081	8.452023152298164	2.9509218764489273	6.761618521838531	3.3808092609192655	2.9547723215351303	1.6904046304596327	6.761618521838531
72443.59600749906	4.696209451174542	65.26917713642482	1.0	1.0	3.3808092609192655	8.452023152298164	1.0	8.452023152298164	1.0	1.6904046304596327	1.0	1.0	1.0	1.0	5.810765917204986	4.226011576149081	50.712138913788976	4.226011576149081	1.0	12.678034728447244	1.0	1.0	1.0	1.0	1.0	1.0	1.0	1.0	1.0	1.0	4.226011576149081	1.0	1.0	1.0	4.226011576149081	1.0	12.678034728447244	1.0	1.0	8.452023152298162	16.904046304596324	4.226011576149081	8.452023152298164	2.9509218764489273	6.761618521838531	1.6904046304596327	2.9547723215351303	1.6904046304596327	6.761618521838531
75857.75750291836	4.696209451174542	59.15019177988499	1.0	1.0	3.3808092609192655	8.452023152298164	1.0	8.452023152298164	1.0	1.6904046304596327	1.0	1.0	1.0	1.0	5.810765917204986	1.0	38.03410418534173	4.226011576149081	1.0	12.678034728447244	1.0	1.0	1.0	1.0	1.0	1.0	1.0	1.0	1.0	1.0	4.226011576149081	1.0	1.0	1.0	4.226011576149081	1.0	12.678034728447244	1.0	1.0	8.452023152298162	16.904046304596324	4.226011576149081	8.452023152298164	2.9509218764489273	6.761618521838531	1.6904046304596327	2.9547723215351303	1.6904046304596327	6.761618521838531
79432.82347242821	4.696209451174542	57.11052999437172	1.0	1.0	3.3808092609192655	8.452023152298164	1.0	8.452023152298164	1.0	1.6904046304596327	1.0	1.0	1.0	1.0	5.810765917204986	1.0	38.03410418534173	4.226011576149081	1.0	12.678034728447244	1.0	1.0	1.0	1.0	1.0	1.0	1.0	1.0	1.0	1.0	1.0	1.0	1.0	1.0	4.226011576149081	1.0	12.678034728447244	1.0	1.0	1.0	16.904046304596324	4.226011576149081	6.761618521838531	2.9509218764489273	6.761618521838531	1.6904046304596327	2.9547723215351303	1.6904046304596327	5.071213891378898
83176.37711026709	4.696209451174542	55.070868208858435	1.0	1.0	1.6904046304596327	8.452023152298164	1.0	8.452023152298164	1.0	1.6904046304596327	1.0	1.0	1.0	1.0	5.810765917204986	1.0	38.03410418534173	4.226011576149081	1.0	12.678034728447244	1.0	1.0	1.0	1.0	1.0	1.0	1.0	1.0	1.0	1.0	1.0	1.0	1.0	1.0	4.226011576149081	1.0	12.678034728447244	1.0	1.0	1.0	16.904046304596324	4.226011576149081	6.761618521838531	2.9509218764489273	6.761618521838531	1.6904046304596327	2.9547723215351303	1.6904046304596327	5.071213891378898
87096.35899560814	4.696209451174542	55.070868208858435	1.0	1.0	1.6904046304596327	8.452023152298164	1.0	8.452023152298164	1.0	1.6904046304596327	1.0	1.0	1.0	1.0	5.810765917204986	1.0	33.80809260919265	4.226011576149081	1.0	12.678034728447244	1.0	1.0	1.0	1.0	1.0	1.0	1.0	1.0	1.0	1.0	1.0	1.0	1.0	1.0	4.226011576149081	1.0	12.678034728447244	1.0	1.0	1.0	16.904046304596324	4.226011576149081	6.761618521838531	2.9509218764489273	5.071213891378898	1.6904046304596327	2.9547723215351303	1.6904046304596327	3.3808092609192655
91201.08393559097	4.696209451174542	53.03120642334516	1.0	1.0	1.6904046304596327	8.452023152298164	1.0	6.761618521838531	1.0	1.6904046304596327	1.0	1.0	1.0	1.0	5.810765917204986	1.0	33.80809260919265	4.226011576149081	1.0	12.678034728447244	1.0	1.0	1.0	1.0	1.0	1.0	1.0	1.0	1.0	1.0	1.0	1.0	1.0	1.0	4.226011576149081	1.0	12.678034728447244	1.0	1.0	1.0	16.904046304596324	4.226011576149081	6.761618521838531	2.9509218764489273	5.071213891378898	1.6904046304596327	2.9547723215351303	1.0	3.3808092609192655
95499.25860214369	4.696209451174542	48.95188285231861	1.0	1.0	1.6904046304596327	8.452023152298164	1.0	6.761618521838531	1.0	1.6904046304596327	1.0	1.0	1.0	1.0	5.810765917204986	1.0	29.58208103304357	4.226011576149081	1.0	8.452023152298162	1.0	1.0	1.0	1.0	1.0	1.0	1.0	1.0	1.0	1.0	1.0	1.0	1.0	1.0	4.226011576149081	1.0	12.678034728447244	1.0	1.0	1.0	16.904046304596324	4.226011576149081	6.761618521838531	2.9509218764489273	5.071213891378898	1.6904046304596327	2.9547723215351303	1.0	3.3808092609192655
100000.0	4.696209451174542	46.91222106680534	1.0	1.0	1.0	6.761618521838531	1.0	6.761618521838531	1.0	1.6904046304596327	1.0	1.0	1.0	1.0	5.810765917204986	1.0	25.356069456894488	4.226011576149081	1.0	8.452023152298162	1.0	1.0	1.0	1.0	1.0	1.0	1.0	1.0	1.0	1.0	1.0	1.0	1.0	1.0	4.226011576149081	1.0	12.678034728447244	1.0	1.0	1.0	12.678034728447244	4.226011576149081	6.761618521838531	1.0	3.3808092609192655	1.6904046304596327	2.9547723215351303	1.0	3.3808092609192655
104712.85480509007	4.696209451174542	46.91222106680534	1.0	1.0	1.0	6.761618521838531	1.0	5.071213891378898	1.0	1.6904046304596327	1.0	1.0	1.0	1.0	5.810765917204986	1.0	25.356069456894488	4.226011576149081	1.0	8.452023152298162	1.0	1.0	1.0	1.0	1.0	1.0	1.0	1.0	1.0	1.0	1.0	1.0	1.0	1.0	4.226011576149081	1.0	12.678034728447244	1.0	1.0	1.0	12.678034728447244	4.226011576149081	5.071213891378898	1.0	1.6904046304596327	1.6904046304596327	2.9547723215351303	1.0	1.6904046304596327
109647.8196143185	4.696209451174542	46.91222106680534	1.0	1.0	1.0	6.761618521838531	1.0	5.071213891378898	1.0	1.6904046304596327	1.0	1.0	1.0	1.0	5.810765917204986	1.0	25.356069456894488	4.226011576149081	1.0	8.452023152298162	1.0	1.0	1.0	1.0	1.0	1.0	1.0	1.0	1.0	1.0	1.0	1.0	1.0	1.0	4.226011576149081	1.0	8.452023152298162	1.0	1.0	1.0	8.452023152298162	4.226011576149081	5.071213891378898	1.0	1.6904046304596327	1.6904046304596327	1.0	1.0	1.6904046304596327
114815.3621496884	4.696209451174542	46.91222106680534	1.0	1.0	1.0	6.761618521838531	1.0	3.3808092609192655	1.0	1.6904046304596327	1.0	1.0	1.0	1.0	5.810765917204986	1.0	25.356069456894488	4.226011576149081	1.0	8.452023152298162	1.0	1.0	1.0	1.0	1.0	1.0	1.0	1.0	1.0	1.0	1.0	1.0	1.0	1.0	4.226011576149081	1.0	4.226011576149081	1.0	1.0	1.0	8.452023152298162	4.226011576149081	5.071213891378898	1.0	1.6904046304596327	1.6904046304596327	1.0	1.0	1.6904046304596327
120226.4434617413	4.696209451174542	46.91222106680534	1.0	1.0	1.0	6.761618521838531	1.0	3.3808092609192655	1.0	1.0	1.0	1.0	1.0	1.0	5.810765917204986	1.0	25.356069456894488	4.226011576149081	1.0	8.452023152298162	1.0	1.0	1.0	1.0	1.0	1.0	1.0	1.0	1.0	1.0	1.0	1.0	1.0	1.0	4.226011576149081	1.0	4.226011576149081	1.0	1.0	1.0	8.452023152298162	4.226011576149081	3.3808092609192655	1.0	1.6904046304596327	1.6904046304596327	1.0	1.0	1.6904046304596327
125892.54117941688	4.696209451174542	46.91222106680534	1.0	1.0	1.0	6.761618521838531	1.0	3.3808092609192655	1.0	1.0	1.0	1.0	1.0	1.0	5.810765917204986	1.0	25.356069456894488	4.226011576149081	1.0	8.452023152298162	1.0	1.0	1.0	1.0	1.0	1.0	1.0	1.0	1.0	1.0	1.0	1.0	1.0	1.0	4.226011576149081	1.0	4.226011576149081	1.0	1.0	1.0	8.452023152298162	1.0	1.6904046304596327	1.0	1.6904046304596327	1.6904046304596327	1.0	1.0	1.6904046304596327
131825.67385564075	4.696209451174542	44.87255928129206	1.0	1.0	1.0	6.761618521838531	1.0	3.3808092609192655	1.0	1.0	1.0	1.0	1.0	1.0	5.810765917204986	1.0	25.356069456894488	4.226011576149081	1.0	8.452023152298162	1.0	1.0	1.0	1.0	1.0	1.0	1.0	1.0	1.0	1.0	1.0	1.0	1.0	1.0	4.226011576149081	1.0	4.226011576149081	1.0	1.0	1.0	8.452023152298162	1.0	1.6904046304596327	1.0	1.6904046304596327	1.6904046304596327	1.0	1.0	1.6904046304596327
138038.42646028838	4.696209451174542	40.79323571026551	1.0	1.0	1.0	6.761618521838531	1.0	3.3808092609192655	1.0	1.0	1.0	1.0	1.0	1.0	5.810765917204986	1.0	25.356069456894488	4.226011576149081	1.0	4.226011576149081	1.0	1.0	1.0	1.0	1.0	1.0	1.0	1.0	1.0	1.0	1.0	1.0	1.0	1.0	4.226011576149081	1.0	1.0	1.0	1.0	1.0	8.452023152298162	1.0	1.6904046304596327	1.0	1.6904046304596327	1.6904046304596327	1.0	1.0	1.6904046304596327
144543.9770745928	4.696209451174542	34.67425035372568	1.0	1.0	1.0	6.761618521838531	1.0	1.6904046304596327	1.0	1.0	1.0	1.0	1.0	1.0	1.0	1.0	25.356069456894488	4.226011576149081	1.0	4.226011576149081	1.0	1.0	1.0	1.0	1.0	1.0	1.0	1.0	1.0	1.0	1.0	1.0	1.0	1.0	4.226011576149081	1.0	1.0	1.0	1.0	1.0	8.452023152298162	1.0	1.6904046304596327	1.0	1.6904046304596327	1.6904046304596327	1.0	1.0	1.6904046304596327
151356.12484362072	4.696209451174542	30.594926782699133	1.0	1.0	1.0	6.761618521838531	1.0	1.6904046304596327	1.0	1.0	1.0	1.0	1.0	1.0	1.0	1.0	25.356069456894488	1.0	1.0	4.226011576149081	1.0	1.0	1.0	1.0	1.0	1.0	1.0	1.0	1.0	1.0	1.0	1.0	1.0	1.0	4.226011576149081	1.0	1.0	1.0	1.0	1.0	8.452023152298162	1.0	1.6904046304596327	1.0	1.6904046304596327	1.6904046304596327	1.0	1.0	1.6904046304596327
158489.3192461114	4.696209451174542	28.55526499718586	1.0	1.0	1.0	6.761618521838531	1.0	1.6904046304596327	1.0	1.0	1.0	1.0	1.0	1.0	1.0	1.0	25.356069456894488	1.0	1.0	4.226011576149081	1.0	1.0	1.0	1.0	1.0	1.0	1.0	1.0	1.0	1.0	1.0	1.0	1.0	1.0	4.226011576149081	1.0	1.0	1.0	1.0	1.0	8.452023152298162	1.0	1.0	1.0	1.6904046304596327	1.6904046304596327	1.0	1.0	1.6904046304596327
165958.69074375596	4.696209451174542	26.51560321167258	1.0	1.0	1.0	6.761618521838531	1.0	1.6904046304596327	1.0	1.0	1.0	1.0	1.0	1.0	1.0	1.0	25.356069456894488	1.0	1.0	4.226011576149081	1.0	1.0	1.0	1.0	1.0	1.0	1.0	1.0	1.0	1.0	1.0	1.0	1.0	1.0	4.226011576149081	1.0	1.0	1.0	1.0	1.0	8.452023152298162	1.0	1.0	1.0	1.6904046304596327	1.0	1.0	1.0	1.6904046304596327
173780.08287493762	4.696209451174542	20.396617855132757	1.0	1.0	1.0	6.761618521838531	1.0	1.6904046304596327	1.0	1.0	1.0	1.0	1.0	1.0	1.0	1.0	21.130057880745408	1.0	1.0	4.226011576149081	1.0	1.0	1.0	1.0	1.0	1.0	1.0	1.0	1.0	1.0	1.0	1.0	1.0	1.0	4.226011576149081	1.0	1.0	1.0	1.0	1.0	8.452023152298162	1.0	1.0	1.0	1.6904046304596327	1.0	1.0	1.0	1.6904046304596327
181970.08586099825	4.696209451174542	20.396617855132757	1.0	1.0	1.0	5.071213891378898	1.0	1.6904046304596327	1.0	1.0	1.0	1.0	1.0	1.0	1.0	1.0	21.130057880745408	1.0	1.0	4.226011576149081	1.0	1.0	1.0	1.0	1.0	1.0	1.0	1.0	1.0	1.0	1.0	1.0	1.0	1.0	4.226011576149081	1.0	1.0	1.0	1.0	1.0	8.452023152298162	1.0	1.0	1.0	1.6904046304596327	1.0	1.0	1.0	1.6904046304596327
190546.07179632483	2.348104725587271	16.317294284106204	1.0	1.0	1.0	5.071213891378898	1.0	1.6904046304596327	1.0	1.0	1.0	1.0	1.0	1.0	1.0	1.0	21.130057880745408	1.0	1.0	4.226011576149081	1.0	1.0	1.0	1.0	1.0	1.0	1.0	1.0	1.0	1.0	1.0	1.0	1.0	1.0	4.226011576149081	1.0	1.0	1.0	1.0	1.0	8.452023152298162	1.0	1.0	1.0	1.6904046304596327	1.0	1.0	1.0	1.6904046304596327
199526.2314968879	1.0	16.317294284106204	1.0	1.0	1.0	5.071213891378898	1.0	1.6904046304596327	1.0	1.0	1.0	1.0	1.0	1.0	1.0	1.0	21.130057880745408	1.0	1.0	4.226011576149081	1.0	1.0	1.0	1.0	1.0	1.0	1.0	1.0	1.0	1.0	1.0	1.0	1.0	1.0	4.226011576149081	1.0	1.0	1.0	1.0	1.0	8.452023152298162	1.0	1.0	1.0	1.0	1.0	1.0	1.0	1.6904046304596327
208929.6130854041	1.0	16.317294284106204	1.0	1.0	1.0	3.3808092609192655	1.0	1.6904046304596327	1.0	1.0	1.0	1.0	1.0	1.0	1.0	1.0	21.130057880745408	1.0	1.0	4.226011576149081	1.0	1.0	1.0	1.0	1.0	1.0	1.0	1.0	1.0	1.0	1.0	1.0	1.0	1.0	4.226011576149081	1.0	1.0	1.0	1.0	1.0	4.226011576149081	1.0	1.0	1.0	1.0	1.0	1.0	1.0	1.6904046304596327
218776.16239495517	1.0	16.317294284106204	1.0	1.0	1.0	3.3808092609192655	1.0	1.6904046304596327	1.0	1.0	1.0	1.0	1.0	1.0	1.0	1.0	21.130057880745408	1.0	1.0	4.226011576149081	1.0	1.0	1.0	1.0	1.0	1.0	1.0	1.0	1.0	1.0	1.0	1.0	1.0	1.0	4.226011576149081	1.0	1.0	1.0	1.0	1.0	4.226011576149081	1.0	1.0	1.0	1.0	1.0	1.0	1.0	1.6904046304596327
229086.76527677747	1.0	16.317294284106204	1.0	1.0	1.0	3.3808092609192655	1.0	1.0	1.0	1.0	1.0	1.0	1.0	1.0	1.0	1.0	21.130057880745408	1.0	1.0	4.226011576149081	1.0	1.0	1.0	1.0	1.0	1.0	1.0	1.0	1.0	1.0	1.0	1.0	1.0	1.0	1.0	1.0	1.0	1.0	1.0	1.0	4.226011576149081	1.0	1.0	1.0	1.0	1.0	1.0	1.0	1.6904046304596327
239883.29190194898	1.0	16.317294284106204	1.0	1.0	1.0	1.6904046304596327	1.0	1.0	1.0	1.0	1.0	1.0	1.0	1.0	1.0	1.0	21.130057880745408	1.0	1.0	4.226011576149081	1.0	1.0	1.0	1.0	1.0	1.0	1.0	1.0	1.0	1.0	1.0	1.0	1.0	1.0	1.0	1.0	1.0	1.0	1.0	1.0	4.226011576149081	1.0	1.0	1.0	1.0	1.0	1.0	1.0	1.6904046304596327
251188.6431509582	1.0	14.27763249859293	1.0	1.0	1.0	1.6904046304596327	1.0	1.0	1.0	1.0	1.0	1.0	1.0	1.0	1.0	1.0	21.130057880745408	1.0	1.0	4.226011576149081	1.0	1.0	1.0	1.0	1.0	1.0	1.0	1.0	1.0	1.0	1.0	1.0	1.0	1.0	1.0	1.0	1.0	1.0	1.0	1.0	4.226011576149081	1.0	1.0	1.0	1.0	1.0	1.0	1.0	1.6904046304596327
263026.7991895382	1.0	14.27763249859293	1.0	1.0	1.0	1.6904046304596327	1.0	1.0	1.0	1.0	1.0	1.0	1.0	1.0	1.0	1.0	21.130057880745408	1.0	1.0	4.226011576149081	1.0	1.0	1.0	1.0	1.0	1.0	1.0	1.0	1.0	1.0	1.0	1.0	1.0	1.0	1.0	1.0	1.0	1.0	1.0	1.0	1.0	1.0	1.0	1.0	1.0	1.0	1.0	1.0	1.6904046304596327
275422.8703338169	1.0	12.237970713079653	1.0	1.0	1.0	1.6904046304596327	1.0	1.0	1.0	1.0	1.0	1.0	1.0	1.0	1.0	1.0	21.130057880745408	1.0	1.0	4.226011576149081	1.0	1.0	1.0	1.0	1.0	1.0	1.0	1.0	1.0	1.0	1.0	1.0	1.0	1.0	1.0	1.0	1.0	1.0	1.0	1.0	1.0	1.0	1.0	1.0	1.0	1.0	1.0	1.0	1.6904046304596327
288403.15031266055	1.0	10.198308927566378	1.0	1.0	1.0	1.0	1.0	1.0	1.0	1.0	1.0	1.0	1.0	1.0	1.0	1.0	21.130057880745408	1.0	1.0	4.226011576149081	1.0	1.0	1.0	1.0	1.0	1.0	1.0	1.0	1.0	1.0	1.0	1.0	1.0	1.0	1.0	1.0	1.0	1.0	1.0	1.0	1.0	1.0	1.0	1.0	1.0	1.0	1.0	1.0	1.6904046304596327
301995.1720402019	1.0	10.198308927566378	1.0	1.0	1.0	1.0	1.0	1.0	1.0	1.0	1.0	1.0	1.0	1.0	1.0	1.0	21.130057880745408	1.0	1.0	4.226011576149081	1.0	1.0	1.0	1.0	1.0	1.0	1.0	1.0	1.0	1.0	1.0	1.0	1.0	1.0	1.0	1.0	1.0	1.0	1.0	1.0	1.0	1.0	1.0	1.0	1.0	1.0	1.0	1.0	1.6904046304596327
316227.7660168379	1.0	10.198308927566378	1.0	1.0	1.0	1.0	1.0	1.0	1.0	1.0	1.0	1.0	1.0	1.0	1.0	1.0	21.130057880745408	1.0	1.0	4.226011576149081	1.0	1.0	1.0	1.0	1.0	1.0	1.0	1.0	1.0	1.0	1.0	1.0	1.0	1.0	1.0	1.0	1.0	1.0	1.0	1.0	1.0	1.0	1.0	1.0	1.0	1.0	1.0	1.0	1.6904046304596327
331131.12148259144	1.0	10.198308927566378	1.0	1.0	1.0	1.0	1.0	1.0	1.0	1.0	1.0	1.0	1.0	1.0	1.0	1.0	21.130057880745408	1.0	1.0	4.226011576149081	1.0	1.0	1.0	1.0	1.0	1.0	1.0	1.0	1.0	1.0	1.0	1.0	1.0	1.0	1.0	1.0	1.0	1.0	1.0	1.0	1.0	1.0	1.0	1.0	1.0	1.0	1.0	1.0	1.6904046304596327
346736.85045253165	1.0	10.198308927566378	1.0	1.0	1.0	1.0	1.0	1.0	1.0	1.0	1.0	1.0	1.0	1.0	1.0	1.0	21.130057880745408	1.0	1.0	4.226011576149081	1.0	1.0	1.0	1.0	1.0	1.0	1.0	1.0	1.0	1.0	1.0	1.0	1.0	1.0	1.0	1.0	1.0	1.0	1.0	1.0	1.0	1.0	1.0	1.0	1.0	1.0	1.0	1.0	1.6904046304596327
363078.05477010173	1.0	10.198308927566378	1.0	1.0	1.0	1.0	1.0	1.0	1.0	1.0	1.0	1.0	1.0	1.0	1.0	1.0	21.130057880745408	1.0	1.0	4.226011576149081	1.0	1.0	1.0	1.0	1.0	1.0	1.0	1.0	1.0	1.0	1.0	1.0	1.0	1.0	1.0	1.0	1.0	1.0	1.0	1.0	1.0	1.0	1.0	1.0	1.0	1.0	1.0	1.0	1.6904046304596327
380189.39632056124	1.0	10.198308927566378	1.0	1.0	1.0	1.0	1.0	1.0	1.0	1.0	1.0	1.0	1.0	1.0	1.0	1.0	21.130057880745408	1.0	1.0	4.226011576149081	1.0	1.0	1.0	1.0	1.0	1.0	1.0	1.0	1.0	1.0	1.0	1.0	1.0	1.0	1.0	1.0	1.0	1.0	1.0	1.0	1.0	1.0	1.0	1.0	1.0	1.0	1.0	1.0	1.6904046304596327
398107.17055349774	1.0	10.198308927566378	1.0	1.0	1.0	1.0	1.0	1.0	1.0	1.0	1.0	1.0	1.0	1.0	1.0	1.0	21.130057880745408	1.0	1.0	4.226011576149081	1.0	1.0	1.0	1.0	1.0	1.0	1.0	1.0	1.0	1.0	1.0	1.0	1.0	1.0	1.0	1.0	1.0	1.0	1.0	1.0	1.0	1.0	1.0	1.0	1.0	1.0	1.0	1.0	1.6904046304596327
416869.3834703355	1.0	10.198308927566378	1.0	1.0	1.0	1.0	1.0	1.0	1.0	1.0	1.0	1.0	1.0	1.0	1.0	1.0	21.130057880745408	1.0	1.0	4.226011576149081	1.0	1.0	1.0	1.0	1.0	1.0	1.0	1.0	1.0	1.0	1.0	1.0	1.0	1.0	1.0	1.0	1.0	1.0	1.0	1.0	1.0	1.0	1.0	1.0	1.0	1.0	1.0	1.0	1.6904046304596327
436515.8322401656	1.0	10.198308927566378	1.0	1.0	1.0	1.0	1.0	1.0	1.0	1.0	1.0	1.0	1.0	1.0	1.0	1.0	21.130057880745408	1.0	1.0	4.226011576149081	1.0	1.0	1.0	1.0	1.0	1.0	1.0	1.0	1.0	1.0	1.0	1.0	1.0	1.0	1.0	1.0	1.0	1.0	1.0	1.0	1.0	1.0	1.0	1.0	1.0	1.0	1.0	1.0	1.6904046304596327
457088.1896148752	1.0	8.158647142053102	1.0	1.0	1.0	1.0	1.0	1.0	1.0	1.0	1.0	1.0	1.0	1.0	1.0	1.0	21.130057880745408	1.0	1.0	4.226011576149081	1.0	1.0	1.0	1.0	1.0	1.0	1.0	1.0	1.0	1.0	1.0	1.0	1.0	1.0	1.0	1.0	1.0	1.0	1.0	1.0	1.0	1.0	1.0	1.0	1.0	1.0	1.0	1.0	1.6904046304596327
478630.092322638	1.0	8.158647142053102	1.0	1.0	1.0	1.0	1.0	1.0	1.0	1.0	1.0	1.0	1.0	1.0	1.0	1.0	16.904046304596324	1.0	1.0	4.226011576149081	1.0	1.0	1.0	1.0	1.0	1.0	1.0	1.0	1.0	1.0	1.0	1.0	1.0	1.0	1.0	1.0	1.0	1.0	1.0	1.0	1.0	1.0	1.0	1.0	1.0	1.0	1.0	1.0	1.6904046304596327
501187.2336272725	1.0	6.1189853565398264	1.0	1.0	1.0	1.0	1.0	1.0	1.0	1.0	1.0	1.0	1.0	1.0	1.0	1.0	16.904046304596324	1.0	1.0	4.226011576149081	1.0	1.0	1.0	1.0	1.0	1.0	1.0	1.0	1.0	1.0	1.0	1.0	1.0	1.0	1.0	1.0	1.0	1.0	1.0	1.0	1.0	1.0	1.0	1.0	1.0	1.0	1.0	1.0	1.6904046304596327
524807.4602497723	1.0	4.079323571026551	1.0	1.0	1.0	1.0	1.0	1.0	1.0	1.0	1.0	1.0	1.0	1.0	1.0	1.0	16.904046304596324	1.0	1.0	4.226011576149081	1.0	1.0	1.0	1.0	1.0	1.0	1.0	1.0	1.0	1.0	1.0	1.0	1.0	1.0	1.0	1.0	1.0	1.0	1.0	1.0	1.0	1.0	1.0	1.0	1.0	1.0	1.0	1.0	1.6904046304596327
549540.8738576248	1.0	4.079323571026551	1.0	1.0	1.0	1.0	1.0	1.0	1.0	1.0	1.0	1.0	1.0	1.0	1.0	1.0	12.678034728447244	1.0	1.0	4.226011576149081	1.0	1.0	1.0	1.0	1.0	1.0	1.0	1.0	1.0	1.0	1.0	1.0	1.0	1.0	1.0	1.0	1.0	1.0	1.0	1.0	1.0	1.0	1.0	1.0	1.0	1.0	1.0	1.0	1.6904046304596327
575439.9373371566	1.0	4.079323571026551	1.0	1.0	1.0	1.0	1.0	1.0	1.0	1.0	1.0	1.0	1.0	1.0	1.0	1.0	4.226011576149081	1.0	1.0	4.226011576149081	1.0	1.0	1.0	1.0	1.0	1.0	1.0	1.0	1.0	1.0	1.0	1.0	1.0	1.0	1.0	1.0	1.0	1.0	1.0	1.0	1.0	1.0	1.0	1.0	1.0	1.0	1.0	1.0	1.6904046304596327
602559.5860743581	1.0	4.079323571026551	1.0	1.0	1.0	1.0	1.0	1.0	1.0	1.0	1.0	1.0	1.0	1.0	1.0	1.0	4.226011576149081	1.0	1.0	4.226011576149081	1.0	1.0	1.0	1.0	1.0	1.0	1.0	1.0	1.0	1.0	1.0	1.0	1.0	1.0	1.0	1.0	1.0	1.0	1.0	1.0	1.0	1.0	1.0	1.0	1.0	1.0	1.0	1.0	1.0
630957.344480193	1.0	4.079323571026551	1.0	1.0	1.0	1.0	1.0	1.0	1.0	1.0	1.0	1.0	1.0	1.0	1.0	1.0	4.226011576149081	1.0	1.0	4.226011576149081	1.0	1.0	1.0	1.0	1.0	1.0	1.0	1.0	1.0	1.0	1.0	1.0	1.0	1.0	1.0	1.0	1.0	1.0	1.0	1.0	1.0	1.0	1.0	1.0	1.0	1.0	1.0	1.0	1.0
660693.4480075964	1.0	4.079323571026551	1.0	1.0	1.0	1.0	1.0	1.0	1.0	1.0	1.0	1.0	1.0	1.0	1.0	1.0	4.226011576149081	1.0	1.0	4.226011576149081	1.0	1.0	1.0	1.0	1.0	1.0	1.0	1.0	1.0	1.0	1.0	1.0	1.0	1.0	1.0	1.0	1.0	1.0	1.0	1.0	1.0	1.0	1.0	1.0	1.0	1.0	1.0	1.0	1.0
691830.9709189363	1.0	4.079323571026551	1.0	1.0	1.0	1.0	1.0	1.0	1.0	1.0	1.0	1.0	1.0	1.0	1.0	1.0	4.226011576149081	1.0	1.0	4.226011576149081	1.0	1.0	1.0	1.0	1.0	1.0	1.0	1.0	1.0	1.0	1.0	1.0	1.0	1.0	1.0	1.0	1.0	1.0	1.0	1.0	1.0	1.0	1.0	1.0	1.0	1.0	1.0	1.0	1.0
724435.9600749906	1.0	4.079323571026551	1.0	1.0	1.0	1.0	1.0	1.0	1.0	1.0	1.0	1.0	1.0	1.0	1.0	1.0	4.226011576149081	1.0	1.0	4.226011576149081	1.0	1.0	1.0	1.0	1.0	1.0	1.0	1.0	1.0	1.0	1.0	1.0	1.0	1.0	1.0	1.0	1.0	1.0	1.0	1.0	1.0	1.0	1.0	1.0	1.0	1.0	1.0	1.0	1.0
758577.5750291835	1.0	4.079323571026551	1.0	1.0	1.0	1.0	1.0	1.0	1.0	1.0	1.0	1.0	1.0	1.0	1.0	1.0	4.226011576149081	1.0	1.0	4.226011576149081	1.0	1.0	1.0	1.0	1.0	1.0	1.0	1.0	1.0	1.0	1.0	1.0	1.0	1.0	1.0	1.0	1.0	1.0	1.0	1.0	1.0	1.0	1.0	1.0	1.0	1.0	1.0	1.0	1.0
794328.2347242822	1.0	4.079323571026551	1.0	1.0	1.0	1.0	1.0	1.0	1.0	1.0	1.0	1.0	1.0	1.0	1.0	1.0	4.226011576149081	1.0	1.0	4.226011576149081	1.0	1.0	1.0	1.0	1.0	1.0	1.0	1.0	1.0	1.0	1.0	1.0	1.0	1.0	1.0	1.0	1.0	1.0	1.0	1.0	1.0	1.0	1.0	1.0	1.0	1.0	1.0	1.0	1.0
831763.7711026708	1.0	4.079323571026551	1.0	1.0	1.0	1.0	1.0	1.0	1.0	1.0	1.0	1.0	1.0	1.0	1.0	1.0	4.226011576149081	1.0	1.0	4.226011576149081	1.0	1.0	1.0	1.0	1.0	1.0	1.0	1.0	1.0	1.0	1.0	1.0	1.0	1.0	1.0	1.0	1.0	1.0	1.0	1.0	1.0	1.0	1.0	1.0	1.0	1.0	1.0	1.0	1.0
870963.5899560815	1.0	4.079323571026551	1.0	1.0	1.0	1.0	1.0	1.0	1.0	1.0	1.0	1.0	1.0	1.0	1.0	1.0	4.226011576149081	1.0	1.0	4.226011576149081	1.0	1.0	1.0	1.0	1.0	1.0	1.0	1.0	1.0	1.0	1.0	1.0	1.0	1.0	1.0	1.0	1.0	1.0	1.0	1.0	1.0	1.0	1.0	1.0	1.0	1.0	1.0	1.0	1.0
912010.8393559096	1.0	4.079323571026551	1.0	1.0	1.0	1.0	1.0	1.0	1.0	1.0	1.0	1.0	1.0	1.0	1.0	1.0	4.226011576149081	1.0	1.0	4.226011576149081	1.0	1.0	1.0	1.0	1.0	1.0	1.0	1.0	1.0	1.0	1.0	1.0	1.0	1.0	1.0	1.0	1.0	1.0	1.0	1.0	1.0	1.0	1.0	1.0	1.0	1.0	1.0	1.0	1.0
954992.5860214368	1.0	4.079323571026551	1.0	1.0	1.0	1.0	1.0	1.0	1.0	1.0	1.0	1.0	1.0	1.0	1.0	1.0	4.226011576149081	1.0	1.0	4.226011576149081	1.0	1.0	1.0	1.0	1.0	1.0	1.0	1.0	1.0	1.0	1.0	1.0	1.0	1.0	1.0	1.0	1.0	1.0	1.0	1.0	1.0	1.0	1.0	1.0	1.0	1.0	1.0	1.0	1.0
[truncated: 7 more columns]
