# Supplementary material for: Oncogenic context shapes the fitness landscape of tumor suppression
Source: Nat Commun. 2023 Oct 12;14:6422. doi: 10.1038/s41467-023-42156-y (PMC10570323; doi:10.1038/s41467-023-42156-y)
Supplement: Supplementary file 6 — Source Data [file 41467_2023_42156_MOESM6_ESM.zip › Source_Data/Figure1L.csv]

	G12D9_G12C15	G12D15_G12C15
316.22776601683796	0.4503019268070188	2.3278867717460923
354.8133892335753	0.5770372597764116	2.4524785909939633
398.1071705534969	0.6541533632558947	2.5619596650461482
446.68359215096257	0.6660287207529424	2.558574219073034
501.18723362727144	0.7514839917324728	2.603668695250856
562.3413251903479	0.8577903767695109	2.736537589997558
630.9573444801918	0.953854074579105	2.840639098354055
707.9457843841359	1.027631118977191	2.9810094469715787
794.3282347242789	1.1170762548600495	3.080382730814191
891.2509381337422	1.2861865053946855	3.257001247379544
999.9999999999959	1.3686925622232842	3.3885179603600117
1122.0184543019584	1.4948307961295701	3.525731106241568
1258.925411794161	1.5797463210501683	3.5665782206839807
1412.5375446227467	1.6280574799279859	3.5985132043139707
1584.8931924611045	1.7451861009711747	3.7925579201295236
1778.279410038912	1.7323042167963432	3.848320054734348
1995.2623149688666	2.0693480466907355	4.222977811906821
2238.721138568324	2.1037479248378292	4.292319246031127
2511.8864315095616	2.145850866463455	4.406325079484247
2818.382931264432	2.1229417606900105	4.529475645832343
3162.2776601683536	2.1028108055837755	4.65865385331383
3548.133892335724	2.1154772174199357	4.7148512474452104
3981.071705534937	2.349149563622387	5.062761471030214
4466.835921509589	2.3692338096657193	5.161855452230066
5011.872336272673	2.392131902937845	5.248765241319454
5623.413251903433	2.5443205162238103	5.446640377970119
6309.573444801866	2.68163852013283	5.724421302443724
7079.457843841301	2.4150374992788444	5.583453518097786
7943.282347242724	2.6451126441077157	5.873280285559903
8912.50938133735	3.266601020853986	6.703311122656596
