# Supplementary material for: Oncogenic context shapes the fitness landscape of tumor suppression
Source: Nat Commun. 2023 Oct 12;14:6422. doi: 10.1038/s41467-023-42156-y (PMC10570323; doi:10.1038/s41467-023-42156-y)
Supplement: Supplementary file 6 — Source Data [file 41467_2023_42156_MOESM6_ESM.zip › Source_Data/Figure2A.csv]

gene	quantile	relative_tumor_size	CI_lower	CI_upper
Apc	0.5	1.03589223883118	0.9928089957058033	1.070374632074812
Apc	0.75	1.0666233239270368	1.0072586555580516	1.152443727862815
Apc	0.9	1.1349895610510146	1.024840548653727	1.2467641889924137
Apc	0.95	1.1207479780106386	0.9778227987233721	1.3178664316359474
Rb1	0.9	1.5546818203257016	1.1963599353607979	1.8526457742319864
Rb1	0.75	1.2857639130132705	1.11067381039375	1.4342650340038396
Rb1	0.95	1.721741331793632	1.377196816784655	2.1808389538686206
Rb1	0.5	1.1046867682553407	1.0302528171059926	1.1783851282471964
Setd2	0.95	5.314747694317448	4.615115860895272	6.006384155634657
Setd2	0.5	1.5970005348647356	1.3174692901491871	1.867059699504136
Setd2	0.75	2.848342006081631	2.170621897457315	3.3484552201110236
Setd2	0.9	4.798187476230134	4.064917236804636	5.478150189684621
Rbm10	0.5	1.1046867682553407	1.0434058740607421	1.1630864729061001
Rbm10	0.75	1.2408504417320652	1.139985958938358	1.3310395520102736
Rbm10	0.9	1.4755125253600825	1.3064802302333967	1.584303273572335
Rbm10	0.95	1.4898675516415392	1.3257188973199108	1.7588100053520193
Nf2	0.95	1.1409879867107204	1.0494223967179284	1.2551221045393994
Nf2	0.9	1.0886075949367089	1.023064739051621	1.1589451318440276
Nf2	0.75	1.036959351342164	0.9941495957929939	1.0756186827991896
Nf2	0.5	1.0073543403745542	0.985021263009041	1.0354599362308041
Palb2	0.5	0.9805627883605136	0.9477085835351312	1.0003122788088923
Palb2	0.75	0.9583333333333336	0.9177467175089676	1.000502898030354
Palb2	0.9	0.9228144340399618	0.861884885610424	0.9783346280162762
Palb2	0.95	0.9054316149008147	0.8280260985150126	0.9927904524714594
Cdkn2a	0.5	1.0310409837049848	0.9909421356713372	1.0651828091007176
Cdkn2a	0.75	1.0714699275110586	1.0077285240324942	1.1587248079360501
Cdkn2a	0.9	1.1749876996019144	1.0486824652726434	1.3140575754390518
Cdkn2a	0.95	1.1957826098194075	1.0665155678320113	1.3675985900990195
Arid2	0.5	0.9714734174298716	0.940428260945261	1.0125543771069327
Arid2	0.75	0.9988925533812466	0.9362026547484977	1.0742103111462007
Arid2	0.9	1.0318884294334996	0.8650746509989712	1.1614326971982933
Arid2	0.95	1.0744301103459215	0.8674403053580716	1.2007738423857919
Smad4	0.75	1.0416666666666667	0.9677191285267244	1.0969382735674917
Smad4	0.95	1.225653813871068	1.030454421247136	1.4072124264795955
Smad4	0.5	1.0197447728311928	0.9739631813040341	1.0482913829945912
Smad4	0.9	1.1274410147400127	0.9871254506292216	1.2777539364585768
Atrx	0.9	0.9828775580235591	0.9081188255046334	1.0608649366186484
Atrx	0.75	0.990727654289263	0.9378373927576423	1.034492047848323
Atrx	0.5	0.992730062213214	0.9629534461628146	1.0187462294207166
Atrx	0.95	0.9680176586479219	0.8700063374287085	1.070442385937226
Ptprd	0.5	1.0180379571736846	0.9867404932768498	1.0497319464198136
Ptprd	0.75	1.0221232395346251	0.9649816719031795	1.076950243639766
Ptprd	0.9	1.0442704340537605	0.9085036255753605	1.142934430494574
Ptprd	0.95	1.0575040260462623	0.917315311376469	1.1946137996170976
Stag2	0.95	4.769165686380112	3.995378303335546	5.826983371277416
Stag2	0.9	4.048920722435685	3.40729457239229	4.966057630219433
Stag2	0.5	1.5647730646478144	1.3696448112792132	1.7659822540771675
Stag2	0.75	2.5483816589409107	2.16646388790736	2.9219617228637977
Kmt2d	0.75	1.0879557904055777	1.0038056189485938	1.1746899554168024
Kmt2d	0.5	1.04451072722335	1.0068923308400648	1.0802807356381334
Kmt2d	0.95	1.2717800440547307	1.0342894660372604	1.4531001480509131
Kmt2d	0.9	1.141188023975504	1.0111109312674926	1.3059306599396565
Tsc1	0.5	1.2170113755355916	1.1428136293123643	1.3382361922582633
Tsc1	0.95	3.2301755890010786	2.687735004000323	4.141795084313503
Tsc1	0.9	2.735175864960663	2.1744102682435504	3.3625679195164304
Tsc1	0.75	1.7337733950062102	1.435258083414455	2.0295053347031313
p53	0.75	1.115918941881228	1.0614722868107078	1.1669951283552473
p53	0.5	1.066890725896237	1.029091060640547	1.0919971757077842
p53	0.95	1.2446936873747971	1.0676975385223433	1.3696684877633694
p53	0.9	1.1448142449013041	1.0254517029670964	1.2830375344478997
Brca2	0.95	0.9144537918330429	0.7818595391927178	1.0187389417792079
Brca2	0.5	0.9805627883605136	0.9456801167162601	1.0126310697762277
Brca2	0.75	0.9773745141118811	0.9192665936395225	1.046441515770803
Brca2	0.9	0.9367581111422834	0.8677972242160321	1.0363674928412223
Lkb1	0.5	1.4091327352196918	1.2499643222720371	1.613417081411158
Lkb1	0.75	2.6478108537898994	2.0458129113695693	3.047157038907969
Lkb1	0.95	7.398056286019648	5.487232006845658	11.033960659160233
Lkb1	0.9	5.552291865617615	4.471526632117553	8.084342705480195
KrasWT	0.5	1.1819992290890402	1.093054494824249	1.2890861857640867
KrasWT	0.75	1.6723963908136632	1.3963162591363665	2.02133720762223
KrasWT	0.9	3.352848438355226	2.704081157968644	3.858942060293656
KrasWT	0.95	4.287712097383637	3.687669622047338	4.914346228171496
Mga	0.95	1.2982615811406242	1.1394558899655325	1.5046061022792632
Mga	0.75	1.115918941881228	1.035088675059471	1.2091445014360944
Mga	0.9	1.2556409054299367	1.1235658503994803	1.3726715970884191
Mga	0.5	1.0384403065390042	1.0	1.0872838572925057
Kdm6a	0.95	1.0258720179155079	0.956044156108063	1.0957236853913261
Kdm6a	0.5	1.006952921440554	0.9823745812439826	1.0303716854207206
Kdm6a	0.75	1.0154958456464944	0.9838986008433893	1.04941031307645
Kdm6a	0.9	1.0371904701018622	0.9907901073067372	1.1053475651559597
Nf1	0.95	5.326277719593368	3.541102083100293	6.902051333312616
Nf1	0.9	3.4829745013371882	2.224628416796371	4.712512908116133
Nf1	0.75	1.7375418902085855	1.427894019504857	2.1983988553103044
Nf1	0.5	1.2668394268867484	1.1766388067132258	1.397491403076654
Rnf43	0.95	1.5534659576601413	1.299059415228259	1.7349904600815873
Rnf43	0.9	1.2738914232809766	1.0831920996212838	1.4317723281557275
Rnf43	0.75	1.1095484445662602	1.0333196052679838	1.170826603897843
Rnf43	0.5	1.0506659814124801	0.9996850444881762	1.0832691137828199
Msh2	0.95	1.0605075187604778	0.9610917889866887	1.1274401860071757
Msh2	0.75	1.032641408905017	0.9947864722851769	1.073391002175573
Msh2	0.9	1.0182041541094438	0.9639874928848752	1.0895531664672484
Msh2	0.5	1.006952921440554	0.9801428685066542	1.0377506771793734
Atm	0.9	1.0443731233642415	0.9591782541937551	1.205658773517408
Atm	0.5	0.9981159120925897	0.9686781712496061	1.0263285983992954
Atm	0.75	1.0208133814057425	0.9806534215979855	1.0794220534554728
Atm	0.95	1.1029830002600416	0.9740178086258732	1.3129919049924814
Fbxw7	0.95	1.6369765775840226	1.3767817636924502	1.8750617419388083
Fbxw7	0.9	1.5818598916516737	1.285822151644947	1.7639606258647147
Fbxw7	0.75	1.3127141419332733	1.143159140897422	1.5140408701877666
Fbxw7	0.5	1.118848324855665	1.043802619453288	1.2027548448766474
Pten	0.95	14.131175030359154	5.013491673115467	22.92803626039727
Pten	0.9	5.055571621466253	2.224437035359151	12.80051269607241
Pten	0.75	1.882504138990005	1.5406028405811254	2.694093990549384
Pten	0.5	1.354175066720427	1.249972864921033	1.5138690626489135
Cmtr2	0.75	1.0651006531748581	0.9999455169416571	1.1334068307794651
Cmtr2	0.9	1.1343600538817924	0.9869947241082705	1.2593998033056004
Cmtr2	0.5	1.0077557593085544	0.975924437914464	1.0434782608695652
Cmtr2	0.95	1.1574728488617911	0.9493716261867752	1.3523535024578668
Keap1	0.75	1.1315424751345182	1.0513346130460688	1.2073802330876255
Keap1	0.9	1.2654407171116804	1.1107468818329054	1.4397502816197656
Keap1	0.95	1.4081702783445482	1.1656204965205483	1.6687172442246925
Keap1	0.5	1.0635212826977205	1.010065053658066	1.1113073667623687
