# Supplementary material for: Oncogenic context shapes the fitness landscape of tumor suppression
Source: Nat Commun. 2023 Oct 12;14:6422. doi: 10.1038/s41467-023-42156-y (PMC10570323; doi:10.1038/s41467-023-42156-y)
Supplement: Supplementary file 6 — Source Data [file 41467_2023_42156_MOESM6_ESM.zip › Source_Data/Figure2B.csv]

gene	quantile	relative_tumor_size	CI_lower	CI_upper
Apc	0.5	1.0685314540952418	0.9898410974156142	1.1401511001006621
Apc	0.75	1.2259244781838898	1.1259825966397237	1.3665168564240209
Apc	0.9	1.3896152734626284	1.2083419974850813	1.6481866678741388
Apc	0.95	1.4469342817981858	1.2568635596374471	1.622675425867031
Rb1	0.9	3.451987379685673	2.888206353675938	3.9415882117495773
Rb1	0.75	2.841238996579488	2.2195744647362425	3.3220287975002982
Rb1	0.95	3.3589163918893963	2.762420227348904	3.7904456866863057
Rb1	0.5	1.5410490755861772	1.341182652914116	1.739029090244863
Setd2	0.95	5.078872157826724	4.329862631056339	5.905291372621298
Setd2	0.5	3.3885907534111883	2.8123132530571215	3.865201787009392
Setd2	0.75	6.079321729462007	5.278919413450453	7.315369746728167
Setd2	0.9	5.7253085249373665	4.825045296490011	7.017582754403308
Rbm10	0.5	1.390401846783218	1.255148918723005	1.5551892802213405
Rbm10	0.75	1.9047719140338657	1.6958881388407507	2.206015284301631
Rbm10	0.9	1.9193867884361326	1.7199659678517687	2.182285518911529
Rbm10	0.95	1.781257337390485	1.541571221902331	2.006953046855792
Nf2	0.95	1.3465058340692428	1.2098071987974397	1.4750351140760385
Nf2	0.9	1.3947060848736905	1.2924627263406772	1.5011507803982367
Nf2	0.75	1.3031037950406412	1.2175207743057628	1.3905690657984646
Nf2	0.5	1.0621889182675603	1.022575891236317	1.1012258231793708
Palb2	0.5	0.9656811894882434	0.9359222380889517	0.9945555196162107
Palb2	0.75	0.9062235352572628	0.8645353403915768	0.958357300764552
Palb2	0.9	0.862712667863122	0.7902671208006181	0.9353582316210457
Palb2	0.95	0.8145302702764363	0.7292217530003474	0.8903626263185401
Cdkn2a	0.5	1.1411527759605815	1.08096135851315	1.1918889503247612
Cdkn2a	0.75	1.2785102050173835	1.1820372509138979	1.3567831800765904
Cdkn2a	0.9	1.418750415121993	1.2720627038397272	1.5775921715674759
Cdkn2a	0.95	1.4358753375525424	1.2667805125068206	1.670898063843443
Arid2	0.5	1.0970478727946578	1.0131592906113052	1.1897685128539803
Arid2	0.75	1.2492213857757783	1.1129623207446997	1.4086058887126423
Arid2	0.9	1.212718311557392	1.0622263608422293	1.3638062711988534
Arid2	0.95	1.0602673925925263	0.9279250791371921	1.233197011238012
Smad4	0.75	1.237381700557941	1.131567331392289	1.370888377534775
Smad4	0.95	1.3091775888621653	1.1494957478752026	1.6306082397385435
Smad4	0.5	1.103448275862069	1.0379229062035313	1.1770396993048309
Smad4	0.9	1.367616558229576	1.1586435903477463	1.5684424992513848
Atrx	0.9	1.0590164272139322	0.9472383009659062	1.1680613259081665
Atrx	0.75	1.068102873940366	0.9574811825333018	1.1592758099878175
Atrx	0.5	1.002868050764971	0.9502530272214021	1.062049842860216
Atrx	0.95	1.015855371106918	0.8857977747932215	1.1223701573591776
Ptprd	0.5	0.9979963301783661	0.9464971427353002	1.0424191995023238
Ptprd	0.75	1.0048459288888285	0.9274825910228348	1.0876659397247694
Ptprd	0.9	1.035973368899505	0.9208548611902438	1.1527460812261354
Ptprd	0.95	0.992562250106922	0.8550109615646739	1.1602645208078557
Stag2	0.95	5.728972900986679	4.774428520272189	6.946600006563634
Stag2	0.9	6.825780625475257	5.516129168116912	8.67920983624937
Stag2	0.5	3.1616068724399633	2.532224750345773	3.7376594735890043
Stag2	0.75	6.823301631405781	5.3667799223075905	10.012292875437288
Kmt2d	0.75	1.531632706334884	1.2622842580226767	1.8499956288709516
Kmt2d	0.5	1.1511307254127723	1.0756130821440537	1.273927039123528
Kmt2d	0.95	2.748125269334547	2.1112334035755334	3.156163287235584
Kmt2d	0.9	2.3736046142052807	1.87140029505911	3.130490602177476
Tsc1	0.5	1.5470156488021047	1.3622400096936431	1.731165270143184
Tsc1	0.95	3.405319142704604	3.1002508285718084	3.9006661938184477
Tsc1	0.9	3.979739158681884	3.5922239826928895	4.5071986072211105
Tsc1	0.75	3.4114693358402914	2.9529704666904975	3.9010351861973263
p53	0.75	1.1647008055452661	1.062378800963835	1.285265912679357
p53	0.5	1.0814984170011366	1.0249024894672607	1.1482792808123614
p53	0.95	1.5429942428395846	1.2686174630362566	1.914432442844326
p53	0.9	1.342661786648572	1.1173991090631465	1.5937034772946184
Brca2	0.95	0.8682575587585017	0.7568868894792432	0.9867909329511667
Brca2	0.5	0.9716606956842412	0.927897259683631	1.0135602404669213
Brca2	0.75	0.9202892611725654	0.8535960572862321	0.9927776411544824
Brca2	0.9	0.9191716896364336	0.8276510446559168	1.0366820687221274
Lkb1	0.5	5.0382302737868825	3.9257257523502416	7.012221504053449
Lkb1	0.75	12.169661361592308	10.40213937509854	15.721319405079534
Lkb1	0.95	10.191479786455176	8.720025282927791	11.953743089252638
Lkb1	0.9	12.049185644178865	10.200773894934231	14.422218572489792
KrasWT	0.5	1.2799736585388646	1.1610559274682932	1.4031769390769853
KrasWT	0.75	2.9739426848057873	2.543399618547711	3.352510562728427
KrasWT	0.9	4.261667817393139	3.8911033578267586	4.810089838253829
KrasWT	0.95	3.9556070846646243	3.542467527828997	4.464367302762024
Mga	0.95	1.3356181523336734	1.1784002110285408	1.5823056405885085
Mga	0.75	1.2665124232722076	1.1580374271061644	1.3957947774365411
Mga	0.9	1.4118816600496615	1.2408098335698812	1.5356082868338732
Mga	0.5	1.103448275862069	1.051942478803418	1.1754131643345216
Kdm6a	0.95	1.07950998995564	0.987728578930486	1.1939533807595188
Kdm6a	0.5	0.9936478741954169	0.9652334817502237	1.030078421316749
Kdm6a	0.75	1.0146857926220936	0.9602993642703633	1.0644785219388682
Kdm6a	0.9	1.0454951746547854	0.9589832700326006	1.1247176206208809
Nf1	0.95	3.8553033302426214	3.217983557272296	4.89730164916468
Nf1	0.9	3.546121483731066	2.6726486547873454	4.284595674307346
Nf1	0.75	1.4557939445864836	1.2164820994377188	1.862211063309687
Nf1	0.5	1.0849926992046812	1.0116096076862142	1.165868287015299
Rnf43	0.95	2.0685120313741	1.701685534019969	2.512357841600191
Rnf43	0.9	1.9538915360001416	1.6552196623886444	2.325885906197589
Rnf43	0.75	1.4547194746318075	1.302995432388568	1.651741962706673
Rnf43	0.5	1.1056491221274636	1.035346705401702	1.17766729354169
Msh2	0.95	0.9400395930508849	0.8603004380437888	1.0204670370752564
Msh2	0.75	1.018836208776035	0.9752176535110643	1.0811632477202457
Msh2	0.9	0.9894444176841531	0.9316643608967424	1.0693854812468426
Msh2	0.5	1.002868050764971	0.970551777289336	1.0317827714426189
Atm	0.9	1.004635497373814	0.9047923417193938	1.1471276827393742
Atm	0.5	1.0214642469710977	0.9831266827854003	1.0868208836984932
Atm	0.75	1.1069315039984267	1.0104632009024057	1.1999718235360468
Atm	0.95	0.988413649727984	0.8595930205106539	1.092030781896366
Fbxw7	0.95	2.537005148152779	2.267507725170072	3.018232252075197
Fbxw7	0.9	2.7268700959217598	2.475113660096761	3.0626728770843594
Fbxw7	0.75	2.5345671455244423	2.1956937692790053	2.830264910715225
Fbxw7	0.5	1.5356752254620067	1.3212838411904833	1.7901987760793865
Pten	0.95	19.918470203656522	14.094765561234246	24.146477205852825
Pten	0.9	10.460623948282798	4.114678785300063	17.653169749543025
Pten	0.75	1.8412473345304297	1.4787712716924941	2.4952429868897776
Pten	0.5	1.2528300763994744	1.1485458602614866	1.3909082671314699
Cmtr2	0.75	2.202625594828089	1.9350287517115379	2.5208981187254675
Cmtr2	0.9	2.504446663201143	2.1572065864183196	3.0319954888052165
Cmtr2	0.5	1.503584943753915	1.3479726201462758	1.6727176634093401
Cmtr2	0.95	2.3651418862699245	2.016205609091577	2.8488179403677263
Keap1	0.75	1.3467371705059306	1.1930090084449148	1.5475786791406037
Keap1	0.9	1.37074463976775	1.2185100481031121	1.574216383634271
Keap1	0.95	1.1993731925801123	1.0344308713173505	1.4035183995239753
Keap1	0.5	1.1168273627320389	1.0499328632996439	1.199011661155926
