# Supplementary material for: Oncogenic context shapes the fitness landscape of tumor suppression
Source: Nat Commun. 2023 Oct 12;14:6422. doi: 10.1038/s41467-023-42156-y (PMC10570323; doi:10.1038/s41467-023-42156-y)
Supplement: Supplementary file 6 — Source Data [file 41467_2023_42156_MOESM6_ESM.zip › Source_Data/Figure2C.csv]

group	guide	relative_tumor_size	CI_lower	CI_upper
1	sgRosa26-2	0.9791466277101777	0.9174449984263826	1.1209802527555213
1	sgNT-2	1.0373898609997971	0.8939002931713174	1.20342313432639
1	sgNT-1	1.1277332519164176	0.9790185218251809	1.3446341545216607
1	sgRosa26-3	0.9701152545576598	0.8875672244340705	1.0574344200554007
1	sgNT-3	1.0212339557519376	0.7775236700837913	1.1511312718961895
1	sgRosa26-1	0.9847418953582177	0.9113550992242437	1.0448259147033643
1	Apc	1.5646039265923035	1.3120215229333043	1.8790064502414945
1	Arid2	1.2562860587479894	1.0084719822520396	1.5040565798658814
1	Atm	0.9878098233734611	0.8562662226359369	1.2015263059426762
1	Atrx	1.0286523193425048	0.8487605878392238	1.2010984538897245
1	Brca2	0.8261902028534039	0.6914685437358947	1.0271160475257342
1	Cdkn2a	1.6594327960275406	1.307244701248006	2.141300422055097
1	Cmtr2	3.3472051879896005	2.6417410004626105	3.9171523869359
1	Fbxw7	3.577096235751602	3.1413935225716823	4.171534460596227
1	Kdm6a	1.14056281616465	1.01348149172054	1.3219433952898636
1	Keap1	1.387908102207577	1.1418976647189572	1.6011904572129572
1	Kmt2d	3.419713906467105	2.6406176287345957	4.392796572147579
1	KrasWT	4.935691751323163	4.3569895356913015	5.364020131969815
1	Lkb1	12.828502502069616	11.105234454897786	15.25423036986582
1	Mga	1.37441089275596	1.1565335673313024	1.6671663918724802
1	Msh2	1.0459810160287373	0.8959779215510402	1.1731311702905474
1	Nf1	7.058520386976947	5.4257357188246615	8.406477871289395
1	Nf2	1.375533668670963	1.2110649290365125	1.5637881564580869
1	Palb2	0.8433737710538411	0.764350141592545	0.9747534945860855
1	Pten	31.874304320967447	23.91347049654497	39.38213244451401
1	Ptprd	1.075350605004498	0.8750170592148265	1.3132516272429937
1	Rb1	3.390080394162716	2.6334455975718463	3.943967820918398
1	Rbm10	2.022578888282177	1.7010843896308614	2.4433245864870763
1	Rnf43	2.3771660097323397	1.855168151669452	3.314988726809725
1	Setd2	6.3893302756206465	5.190957340431387	7.425489020250003
1	Smad4	1.386333984693391	1.2188470544961796	1.806310569762862
1	Stag2	6.178416611086323	5.54934638492554	7.007879291579882
1	Tsc1	4.21940444676218	3.590438374316037	4.684201356837528
1	p53	1.6304827941836477	1.2883803041154223	1.9279475757157154
2	sgRosa26-2	0.9962737443203007	0.768294782014738	1.3076193154605633
2	sgNT-2	1.1319797489547156	0.8878504715471948	1.553482452398263
2	sgNT-1	1.0133450983972498	0.6951900540787388	1.361470887318415
2	sgRosa26-3	0.9945526069783946	0.7980376929832095	1.2767854273793278
2	sgNT-3	1.1004019033255992	0.8486109736221866	1.4916666171675208
2	sgRosa26-1	0.8951880933470361	0.7959612010686324	1.032519021104983
2	Apc	1.5569529366855697	1.1281899912938196	2.3703786365052157
2	Arid2	1.3029272519661428	0.9213690878851429	1.7887967015636876
2	Atm	0.8624810839571044	0.66955346018794	1.6835016846562982
2	Atrx	0.9543286573278267	0.7125570909034296	1.3379380713135993
2	Brca2	0.7626833287226232	0.5454908712782343	1.100880351048726
2	Cdkn2a	1.4530359165584208	0.962353666209359	2.3703017726944315
2	Cmtr2	2.798969581173378	2.002832109212339	4.155447615702418
2	Fbxw7	4.2432819931071535	3.0744433037151304	4.939463252876948
2	Kdm6a	0.883604903518556	0.7069583659215618	1.2183221826651622
2	Keap1	1.181343241394036	0.8757685878828073	1.871599358437614
2	Kmt2d	3.319075000520061	2.094516038614272	5.353747969311745
2	KrasWT	5.144450683916277	4.259370161372729	6.2352943719578215
2	Lkb1	10.268252696981092	7.700056865521695	13.513889655403386
2	Mga	1.246728868902793	1.0145701582691575	1.771189755387041
2	Msh2	0.930114879997677	0.6998745192728402	1.21895526729961
2	Nf1	7.008010308490872	5.602315719911063	9.03855267989167
2	Nf2	1.3885232134190941	1.0931684896663454	1.7095460137833947
2	Palb2	0.7559489322246248	0.6140933668603096	0.9680481047104369
2	Pten	24.66976899797255	16.948266299875197	39.159217889031055
2	Ptprd	0.8410033673693454	0.6834307281913755	1.1932045792452284
2	Rb1	2.700980066316087	2.153327338980822	3.864879518338923
2	Rbm10	1.8177980845477841	1.0613812115184833	2.5512360515135413
2	Rnf43	2.198157692267495	1.4051588021025345	3.3620667128915502
2	Setd2	5.891930140982349	4.195287417880208	8.471287543174077
2	Smad4	1.1865505187863672	0.9107675977056717	1.802823135419789
2	Stag2	5.4693300902749655	4.640458785811978	7.0301524893117575
2	Tsc1	4.139126618251692	3.1889002614385276	5.3751803009929695
2	p53	1.077011945899521	0.7960959358542186	1.7821628784261605
3	sgRosa26-2	1.0505917563673328	0.9288711363267269	1.2188984260471414
3	sgNT-2	0.9911156618515743	0.7928232752396434	1.2045727803256852
3	sgNT-1	0.9246504012153304	0.6763287605344701	1.1198196916434175
3	sgRosa26-3	0.8638283603339887	0.7780977524251483	0.9925825058508797
3	sgNT-3	0.9169305862170958	0.7024553173778416	1.2055801885518032
3	sgRosa26-1	1.102011192686088	0.9979137036581246	1.2500703366566177
3	Apc	1.5162814808518106	1.2923277673552493	2.103181356386444
3	Arid2	1.441212489626892	1.074878491319405	1.8810336696226018
3	Atm	1.052779998442431	0.8017473819745959	1.2597078944538753
3	Atrx	0.9420443892053939	0.6426841921082752	1.1843435662581503
3	Brca2	0.7811986399595051	0.6023316081109438	1.0039685277588344
3	Cdkn2a	1.0893158586594092	0.7716244475835805	1.4573464677144166
3	Cmtr2	3.6303482010284207	2.499374162981172	5.435164550651864
3	Fbxw7	3.9263243861486834	3.1840418426531603	4.950633832629884
3	Kdm6a	1.1113521345060153	0.9192026989331291	1.287722012837324
3	Keap1	1.2911414220353246	0.9586037336909937	1.6531286000967722
3	Kmt2d	3.1359303310279967	2.1595775633945964	4.353833821822424
3	KrasWT	5.628805195680886	4.694619305988039	6.910018857550564
3	Lkb1	20.619559119982906	16.194881097034575	28.02223407106947
3	Mga	1.46614948581822	1.1466113769660433	1.8327282936159404
3	Msh2	0.9583278279602424	0.78623455391836	1.1977505406833742
3	Nf1	7.479093349773905	5.669059148228786	9.574134762865603
3	Nf2	1.6121128442161392	1.270900452926454	1.9244625712383325
3	Palb2	0.7593293666134954	0.6639123595967987	0.9203693218462826
3	Pten	30.227711222502183	16.255853106732367	41.91387072687068
3	Ptprd	0.9760645428498625	0.7361122985952104	1.3327622354964617
3	Rb1	3.96741809800076	2.9987967907533135	5.153780271208113
3	Rbm10	2.153768846388042	1.6514936926812593	2.704996680866845
3	Rnf43	2.1528966933939717	1.6964717723983214	2.7022573437811266
3	Setd2	8.486948782301175	6.970533205360387	10.367111107560053
3	Smad4	1.3712720692944427	1.1080650696257341	1.7063103958091574
3	Stag2	8.39823873343312	6.5422321471393845	10.673156094445437
3	Tsc1	4.194552154656897	3.448652764541935	5.236277770089164
3	p53	1.0614915338530602	0.8539093432438172	1.3795117560227272
4	sgRosa26-2	0.9969435677324178	0.9097406289842278	1.136903462796405
4	sgNT-2	1.0214551242849093	0.8499156697847213	1.3505314444376328
4	sgNT-1	1.1356392290828439	0.8401020977007767	1.4508627673950705
4	sgRosa26-3	1.0017967299606212	0.8699835615083067	1.175422879651474
4	sgNT-3	0.9564562257506906	0.7837669081922568	1.0905419065687052
4	sgRosa26-1	0.9980884019603967	0.8801570879173326	1.1496311209265166
4	Apc	1.4471215719102364	1.1638740407243768	1.7728061953891492
4	Arid2	0.965162782499135	0.7864137781102687	1.234952447259582
4	Atm	1.0331529783412785	0.8425615581341529	1.2643671740467202
4	Atrx	1.0609524995383877	0.8835753623517356	1.2463678768514557
4	Brca2	0.9102096162057292	0.7782491397940403	1.1161326426302256
4	Cdkn2a	2.16464366964871	1.5247643948841423	2.5154014469152166
4	Cmtr2	2.1002909593435968	1.2729323737596165	3.2996495646272335
4	Fbxw7	3.4432755561478254	2.2041755223026085	5.58466135438006
4	Kdm6a	1.0562994332674909	0.9410837840806634	1.320094239488652
4	Keap1	1.2703498566611804	1.0662457626952067	1.601056295398144
4	Kmt2d	2.79256584685805	1.81960890758809	4.035876201099921
4	KrasWT	3.9561376819208482	3.148074446046352	5.006790567883102
4	Lkb1	9.852340723361213	6.401493960036371	15.535205973956142
4	Mga	1.3278944679302191	0.8838753078528857	1.9412483802541083
4	Msh2	0.9913390559440927	0.7893495002464312	1.260626235953636
4	Nf1	6.637729886567314	5.130138022197581	8.059054572916255
4	Nf2	1.1826119262028456	0.9859282572770891	1.6732223346612054
4	Palb2	0.7339779093338462	0.6238419493149122	0.9695540085370133
4	Pten	35.138769522574734	23.872293797921166	47.956377813673164
4	Ptprd	1.3725018156379463	0.6890283352382278	1.6199339756023279
4	Rb1	3.390969132984142	2.5355341456971656	4.349038994437573
4	Rbm10	1.8240463103775575	1.44150943333671	2.2891920631030342
4	Rnf43	1.9704221559508468	1.501768942507068	2.3015070270811973
4	Setd2	4.90290397389151	3.5994199934257787	6.543031936515285
4	Smad4	1.6232498329668514	1.0689881868718631	2.0299153048929757
4	Stag2	4.875529043653117	3.730684572337799	6.008444731539619
4	Tsc1	3.5096809848265593	2.678927391677883	4.564365103016104
4	p53	2.0085034118512466	1.4551585461666203	3.1287152536588794
5	sgRosa26-2	1.038884151517157	0.8332170696932721	1.227968535908939
5	sgNT-2	1.1805351935362691	0.9702542445843321	1.441063189096746
5	sgNT-1	1.0216775942663778	0.7616548081762002	1.335719750505208
5	sgRosa26-3	0.9526178090753461	0.8409632391411302	1.0819801503448472
5	sgNT-3	0.9333661966578177	0.7833757591329173	1.1850254934378561
5	sgRosa26-1	0.9912633964252874	0.8847635259418458	1.058925445646148
5	Apc	1.2658264574872524	1.051572600916312	1.5847537588129712
5	Arid2	1.3644941405014859	1.1501866778578842	1.7789611421695863
5	Atm	0.9661914062106294	0.7895850441089972	1.146766744128472
5	Atrx	1.177069036862888	0.9820719541602706	1.39125826020156
5	Brca2	0.9433668099450854	0.7708777067310579	1.2244426976027227
5	Cdkn2a	1.2806005125316884	1.0171585217385786	1.7082369307250302
5	Cmtr2	2.122581431623104	1.588370588606276	3.362004949048033
5	Fbxw7	3.135274528443572	2.4512190134571274	3.7025649421006066
5	Kdm6a	1.1163436244345506	0.9811545551832065	1.2291351725754893
5	Keap1	1.4000492610606237	1.0973897067872378	1.6820291085840524
5	Kmt2d	2.2627142856244955	1.9365287571771967	3.1030244060084753
5	KrasWT	4.918398989287924	4.023922669893895	5.85373917691315
5	Lkb1	9.156462270529115	7.442690406475757	10.945413462833626
5	Mga	1.288353758497772	1.0226257750411207	1.595737427224053
5	Msh2	0.9232279154645746	0.8124398490377124	1.078493280647443
5	Nf1	7.109691279042665	5.626159494532667	8.650480570163994
5	Nf2	1.452324266477673	1.2268532367002627	1.711438337962342
5	Palb2	1.0298256852391952	0.8146422336695476	1.3138880294912714
5	Pten	30.063972483656055	23.635434785731203	41.90427192499773
5	Ptprd	1.0380488378348507	0.8452602681984648	1.2365753785162357
5	Rb1	2.5114815127387673	1.9523921157631807	3.2590137357186606
5	Rbm10	1.7256778036969334	1.4129360920972276	2.100143467676343
5	Rnf43	2.5591602384538463	1.6886905894433986	3.1285397254974687
5	Setd2	6.075682223760774	4.7762004211302775	7.336431405298511
5	Smad4	1.2315401832762258	1.0296123314668137	1.5620508064200977
5	Stag2	6.020441685227074	4.95725909809139	6.696774068244978
5	Tsc1	3.5058416909485635	2.9375024344680076	4.1053008198259695
5	p53	1.2863344414826396	1.0184747504615463	1.847989121664565
