# Supplementary material for: Oncogenic context shapes the fitness landscape of tumor suppression
Source: Nat Commun. 2023 Oct 12;14:6422. doi: 10.1038/s41467-023-42156-y (PMC10570323; doi:10.1038/s41467-023-42156-y)
Supplement: Supplementary file 6 — Source Data [file 41467_2023_42156_MOESM6_ESM.zip › Source_Data/Figure2D.csv]

gene	relative_tumor_size	CI_lower	CI_upper	oncogene
Apc	1.4469342817981858	1.2568635596374471	1.622675425867031	G12D
Rb1	3.3589163918893963	2.762420227348904	3.7904456866863057	G12D
Setd2	5.078872157826724	4.329862631056339	5.905291372621298	G12D
Rbm10	1.781257337390485	1.541571221902331	2.006953046855792	G12D
Nf2	1.3465058340692428	1.2098071987974397	1.4750351140760385	G12D
Palb2	0.8145302702764363	0.7292217530003474	0.8903626263185401	G12D
Cdkn2a	1.4358753375525424	1.2667805125068206	1.670898063843443	G12D
Arid2	1.0602673925925263	0.9279250791371921	1.233197011238012	G12D
Smad4	1.3091775888621653	1.1494957478752026	1.6306082397385435	G12D
Atrx	1.015855371106918	0.8857977747932215	1.1223701573591776	G12D
Ptprd	0.992562250106922	0.8550109615646739	1.1602645208078557	G12D
Stag2	5.728972900986679	4.774428520272189	6.946600006563634	G12D
Kmt2d	2.748125269334547	2.1112334035755334	3.156163287235584	G12D
Tsc1	3.405319142704604	3.1002508285718084	3.9006661938184477	G12D
p53	1.5429942428395846	1.2686174630362566	1.914432442844326	G12D
Brca2	0.8682575587585017	0.7568868894792432	0.9867909329511667	G12D
Lkb1	10.191479786455176	8.720025282927791	11.953743089252638	G12D
KrasWT	3.9556070846646243	3.542467527828997	4.464367302762024	G12D
Mga	1.3356181523336734	1.1784002110285408	1.5823056405885085	G12D
Kdm6a	1.07950998995564	0.987728578930486	1.1939533807595188	G12D
Nf1	3.8553033302426214	3.217983557272296	4.89730164916468	G12D
Rnf43	2.0685120313741	1.701685534019969	2.512357841600191	G12D
Msh2	0.9400395930508849	0.8603004380437888	1.0204670370752564	G12D
Atm	0.988413649727984	0.8595930205106539	1.092030781896366	G12D
Fbxw7	2.537005148152779	2.267507725170072	3.018232252075197	G12D
Pten	19.918470203656522	14.094765561234246	24.146477205852825	G12D
Cmtr2	2.3651418862699245	2.016205609091577	2.8488179403677263	G12D
Keap1	1.1993731925801123	1.0344308713173505	1.4035183995239753	G12D
Apc	1.1207479780106386	0.9778227987233721	1.3178664316359474	G12C
Rb1	1.721741331793632	1.377196816784655	2.1808389538686206	G12C
Setd2	5.314747694317448	4.615115860895272	6.006384155634657	G12C
Rbm10	1.4898675516415392	1.3257188973199108	1.7588100053520193	G12C
Nf2	1.1409879867107204	1.0494223967179284	1.2551221045393994	G12C
Palb2	0.9054316149008147	0.8280260985150126	0.9927904524714594	G12C
Cdkn2a	1.1957826098194075	1.0665155678320113	1.3675985900990195	G12C
Arid2	1.0744301103459215	0.8674403053580716	1.2007738423857919	G12C
Smad4	1.225653813871068	1.030454421247136	1.4072124264795955	G12C
Atrx	0.9680176586479219	0.8700063374287085	1.070442385937226	G12C
Ptprd	1.0575040260462623	0.917315311376469	1.1946137996170976	G12C
Stag2	4.769165686380112	3.995378303335546	5.826983371277416	G12C
Kmt2d	1.2717800440547307	1.0342894660372604	1.4531001480509131	G12C
Tsc1	3.2301755890010786	2.687735004000323	4.141795084313503	G12C
p53	1.2446936873747971	1.0676975385223433	1.3696684877633694	G12C
Brca2	0.9144537918330429	0.7818595391927178	1.0187389417792079	G12C
Lkb1	7.398056286019648	5.487232006845658	11.033960659160233	G12C
KrasWT	4.287712097383637	3.687669622047338	4.914346228171496	G12C
Mga	1.2982615811406242	1.1394558899655325	1.5046061022792632	G12C
Kdm6a	1.0258720179155079	0.956044156108063	1.0957236853913261	G12C
Nf1	5.326277719593368	3.541102083100293	6.902051333312616	G12C
Rnf43	1.5534659576601413	1.299059415228259	1.7349904600815873	G12C
Msh2	1.0605075187604778	0.9610917889866887	1.1274401860071757	G12C
Atm	1.1029830002600416	0.9740178086258732	1.3129919049924814	G12C
Fbxw7	1.6369765775840226	1.3767817636924502	1.8750617419388083	G12C
Pten	14.131175030359154	5.013491673115467	22.92803626039727	G12C
Cmtr2	1.1574728488617911	0.9493716261867752	1.3523535024578668	G12C
Keap1	1.4081702783445482	1.1656204965205483	1.6687172442246925	G12C
