# Supplementary material for: Oncogenic context shapes the fitness landscape of tumor suppression
Source: Nat Commun. 2023 Oct 12;14:6422. doi: 10.1038/s41467-023-42156-y (PMC10570323; doi:10.1038/s41467-023-42156-y)
Supplement: Supplementary file 6 — Source Data [file 41467_2023_42156_MOESM6_ESM.zip › Source_Data/Figure2E.csv]

gene	relative_tumor_size	CI_lower	CI_upper	oncogene
Apc	1.446023686347654	1.2592976761577697	1.6118649859545022	G12D
Rb1	2.786650051746419	2.522461372429988	3.124828013726688	G12D
Setd2	3.9988321580963055	3.519897529958112	4.396319725444853	G12D
Rbm10	1.7132177332330216	1.5804939467234533	1.9002362841588658	G12D
Nf2	1.3760598123537695	1.282713457044135	1.4917241587901842	G12D
Palb2	0.832091026433024	0.7628924779736019	0.8944600958712037	G12D
Cdkn2a	0.9973913093725564	0.9102407864107175	1.077772349486763	G12D
Arid2	1.2233794680288057	1.1106077641165892	1.3781891465941192	G12D
Smad4	1.4255740403337736	1.274160810768777	1.595395279755731	G12D
Atrx	1.0194750320132389	0.924572693546044	1.13675558834859	G12D
Ptprd	1.0877501231101494	0.9863522424638553	1.2195007395118092	G12D
Stag2	4.6204503558354935	3.9096173720543357	5.32542479919583	G12D
Kmt2d	1.6796839448203613	1.4810022263928413	2.1869191941944273	G12D
Tsc1	3.4245368400730176	3.0316528871101074	3.9230713142168656	G12D
p53	1.2133378676375022	1.1043342024564984	1.4156968046472889	G12D
Brca2	0.8536377720575702	0.7919884295773959	0.9325718783159627	G12D
Lkb1	5.618502251101468	4.814801305256223	6.479869672138769	G12D
KrasWT	3.8909281888548115	3.4638393078832284	4.314834492975986	G12D
Mga	1.398388773214448	1.27436127269294	1.5680489636169517	G12D
Kdm6a	1.015270305521774	0.9564097079081132	1.0674946604245374	G12D
Nf1	6.643875378951125	5.672216324629275	7.562606426935814	G12D
Rnf43	2.28640938047524	1.9832968822705586	2.697380526564971	G12D
Msh2	0.9746110134117821	0.8839331982033836	1.0459572639022692	G12D
Atm	1.0183499504590223	0.9368383129942239	1.1355463285645915	G12D
Fbxw7	1.9805424534852416	1.7476463636196498	2.2481754244484606	G12D
Pten	21.178044160085456	18.594303165519968	24.784913425514468	G12D
Cmtr2	1.658572415969123	1.4696669427274247	1.8188619577890477	G12D
Keap1	1.0130856801243047	0.926688619531006	1.1279156838142066	G12D
Apc	1.1207479780106386	0.9778227987233721	1.3178664316359474	G12C
Rb1	1.721741331793632	1.377196816784655	2.1808389538686206	G12C
Setd2	5.314747694317448	4.615115860895272	6.006384155634657	G12C
Rbm10	1.4898675516415392	1.3257188973199108	1.7588100053520193	G12C
Nf2	1.1409879867107204	1.0494223967179284	1.2551221045393994	G12C
Palb2	0.9054316149008147	0.8280260985150126	0.9927904524714594	G12C
Cdkn2a	1.1957826098194075	1.0665155678320113	1.3675985900990195	G12C
Arid2	1.0744301103459215	0.8674403053580716	1.2007738423857919	G12C
Smad4	1.225653813871068	1.030454421247136	1.4072124264795955	G12C
Atrx	0.9680176586479219	0.8700063374287085	1.070442385937226	G12C
Ptprd	1.0575040260462623	0.917315311376469	1.1946137996170976	G12C
Stag2	4.769165686380112	3.995378303335546	5.826983371277416	G12C
Kmt2d	1.2717800440547307	1.0342894660372604	1.4531001480509131	G12C
Tsc1	3.2301755890010786	2.687735004000323	4.141795084313503	G12C
p53	1.2446936873747971	1.0676975385223433	1.3696684877633694	G12C
Brca2	0.9144537918330429	0.7818595391927178	1.0187389417792079	G12C
Lkb1	7.398056286019648	5.487232006845658	11.033960659160233	G12C
KrasWT	4.287712097383637	3.687669622047338	4.914346228171496	G12C
Mga	1.2982615811406242	1.1394558899655325	1.5046061022792632	G12C
Kdm6a	1.0258720179155079	0.956044156108063	1.0957236853913261	G12C
Nf1	5.326277719593368	3.541102083100293	6.902051333312616	G12C
Rnf43	1.5534659576601413	1.299059415228259	1.7349904600815873	G12C
Msh2	1.0605075187604778	0.9610917889866887	1.1274401860071757	G12C
Atm	1.1029830002600416	0.9740178086258732	1.3129919049924814	G12C
Fbxw7	1.6369765775840226	1.3767817636924502	1.8750617419388083	G12C
Pten	14.131175030359154	5.013491673115467	22.92803626039727	G12C
Cmtr2	1.1574728488617911	0.9493716261867752	1.3523535024578668	G12C
Keap1	1.4081702783445482	1.1656204965205483	1.6687172442246925	G12C
