# Supplementary material for: Oncogenic context shapes the fitness landscape of tumor suppression
Source: Nat Commun. 2023 Oct 12;14:6422. doi: 10.1038/s41467-023-42156-y (PMC10570323; doi:10.1038/s41467-023-42156-y)
Supplement: Supplementary file 6 — Source Data [file 41467_2023_42156_MOESM6_ESM.zip › Source_Data/Figure2F.csv]

relative_tumor_size	CI_lower	CI_upper	quantile	plot_column
1.1012114702843907	1.0297717738583854	1.1822458638403552	0.5	G12D-5
1.5774317387681098	1.292828654679406	1.9905388491451874	0.75	G12D-5
4.837504863813892	3.3888670980993245	6.84491078180375	0.9	G12D-5
7.994731163046393	5.682469316712679	11.19656867094338	0.95	G12D-5
1.1059293606916183	1.0405786780802522	1.2072991002073183	0.5	G12D-6
1.2262975485928507	1.1078225093596383	1.4100830759800953	0.75	G12D-6
1.7443035898307004	1.316069231125319	3.0865148997985834	0.9	G12D-6
4.215896171815954	2.106173382843998	8.868479307510693	0.95	G12D-6
1.2492610547316423	1.1427385783902906	1.4542467306363467	0.5	G12C-1
1.9694782251053924	1.4954581022444298	3.195372829907431	0.75	G12C-1
4.687010547138458	2.7144697236356174	6.813496841579034	0.9	G12C-1
7.608695652173913	5.029328222815542	9.063092557594413	0.95	G12C-1
1.437528031095829	1.3037477315262846	1.6080214737083975	0.5	G12C-2
2.404830387877921	2.0396268785385705	2.8725712615108874	0.75	G12C-2
5.09604114096566	4.322089184557262	6.5630686031418985	0.9	G12C-2
6.681899253248547	5.517842753190643	7.858050675327324	0.95	G12C-2
1.105668483530765	1.0434242893701289	1.1832289845436892	0.5	G12D-4
1.1609023631299018	1.0458388222405346	1.2872340425531914	0.75	G12D-4
1.4398878960220693	1.0916039883733553	2.055473941025606	0.9	G12D-4
3.2359482874106007	1.5173497081859795	4.772241462108881	0.95	G12D-4
1.1904761904761905	1.0768633772523408	1.2487345767463682	0.5	G12C-0
1.3333333333333333	1.1849487651531707	1.6120073622161852	0.75	G12C-0
1.7500540583857638	1.389712051329561	2.7897046805625014	0.9	G12C-0
2.5742755007470826	1.6448271115335271	4.1344033558743725	0.95	G12C-0
1.1985102778662846	1.104186282375601	1.297901761269133	0.5	G12D-3
1.5258080268554737	1.2660266637093796	1.977047941355801	0.75	G12D-3
3.0048064497152702	1.9366202408733666	4.4301721737388045	0.9	G12D-3
3.6541908567796706	2.7373620205001568	4.364960825143928	0.95	G12D-3
