# Supplementary material for: Oncogenic context shapes the fitness landscape of tumor suppression
Source: Nat Commun. 2023 Oct 12;14:6422. doi: 10.1038/s41467-023-42156-y (PMC10570323; doi:10.1038/s41467-023-42156-y)
Supplement: Supplementary file 6 — Source Data [file 41467_2023_42156_MOESM6_ESM.zip › Source_Data/Figure2G.csv]

relative_tumor_size	CI_lower	CI_upper	quantile	plot_column
4.607262569247598	3.5987498395435895	5.95657079792572	0.9	G12D-5
1.142496066906702	1.0581804035348579	1.2311264646787734	0.5	G12D-5
1.9310161907934948	1.5637877053143763	2.3919341777141585	0.75	G12D-5
5.298183784636207	4.109613459509612	6.969508426967652	0.95	G12D-5
2.9283470320042215	1.6623745420139582	5.449629566763836	0.9	G12D-6
1.0454545454545454	0.9978286053985814	1.1086178146360892	0.5	G12D-6
1.1568651379710284	1.037214924215488	1.4100266779874637	0.75	G12D-6
5.037332445725386	3.543387306539001	6.792372412591484	0.95	G12D-6
3.5185185185185186	2.6420482552244873	4.394282500361552	0.9	G12C-1
1.1935614333090674	1.0942056051520894	1.3775569293437624	0.5	G12C-1
1.7650641451583362	1.3643328132716788	2.3039499651825333	0.75	G12C-1
4.513191809825204	3.8332734331796505	5.35408721898468	0.95	G12C-1
3.28956698404391	2.7174222009312388	3.9319260063235504	0.9	G12C-2
1.3403730115194734	1.2475735552821947	1.4702292178011036	0.5	G12C-2
2.031830296375096	1.8152866063780415	2.3487453605778192	0.75	G12C-2
3.883441569508003	3.1366041463414196	4.475214169509269	0.95	G12C-2
3.432712411133426	2.2302160188974627	4.423710541213612	0.9	G12D-4
1.0326630398493284	1.0000404662985773	1.0763319843363692	0.5	G12D-4
1.1850889044711623	1.0545642456105413	1.3637892664976734	0.75	G12D-4
4.419131973080678	3.5675515252993892	5.590867849951196	0.95	G12D-4
2.140253988751409	1.557673889870848	3.472190908769989	0.9	G12C-0
1.0635803426091002	1.0	1.1434225731041876	0.5	G12C-0
1.2208803416456713	1.096698486896069	1.4872258901683628	0.75	G12C-0
3.450533678814215	2.548366868369826	5.415102376232362	0.95	G12C-0
3.8595945065674107	3.1242956612644974	4.74883179576541	0.9	G12D-3
1.1495914910145995	1.022297925430722	1.27752484090508	0.5	G12D-3
1.9904663190546883	1.4255562170770968	2.664584720831883	0.75	G12D-3
3.9911422469728657	3.272300227789816	4.664665066524397	0.95	G12D-3
