# Supplementary material for: Oncogenic context shapes the fitness landscape of tumor suppression
Source: Nat Commun. 2023 Oct 12;14:6422. doi: 10.1038/s41467-023-42156-y (PMC10570323; doi:10.1038/s41467-023-42156-y)
Supplement: Supplementary file 6 — Source Data [file 41467_2023_42156_MOESM6_ESM.zip › Source_Data/Figure2H.csv]

relative_tumor_size	CI_lower	CI_upper	quantile	plot_column
2.6687406742779425	1.7930256866204128	3.3525409927315177	0.95	G12D-5
1.804564565545488	1.330357367878536	2.5130838923316863	0.9	G12D-5
1.2247812442720956	1.042952443409016	1.4359508651999193	0.75	G12D-5
1.0511631442907101	0.9543700802603601	1.1927409025841935	0.5	G12D-5
2.5662636802632877	1.772099419662266	3.7997076215645955	0.95	G12D-6
1.8341471243195493	1.1073595055813554	2.51857800068386	0.9	G12D-6
1.116820327563372	0.9960193005231678	1.3360487632466216	0.75	G12D-6
1.059577949823386	0.9723215825540756	1.1563106852549647	0.5	G12D-6
1.4471116713396712	1.0246105734348119	1.8237737490245582	0.95	G12C-1
1.2249450862139808	1.0033011355623336	1.54559337586091	0.9	G12C-1
1.1219217799496273	1.030642957494107	1.2589359434357172	0.75	G12C-1
1.044366254145434	0.9999925708380836	1.1269049704816154	0.5	G12C-1
1.5001254972143878	1.2775491344206782	1.875718960710799	0.95	G12C-2
1.344326423865644	1.2205577863379282	1.5382863514613963	0.9	G12C-2
1.144927536231884	1.0866679122861587	1.2113657746698903	0.75	G12C-2
1.0725396276727075	1.0281163617710776	1.127433571929762	0.5	G12C-2
2.2940047284617715	1.4516163930353623	3.648028071911073	0.95	G12D-4
1.5085067376163097	1.1321444527368563	2.6934532815955397	0.9	G12D-4
1.078743657256054	0.9013685394303548	1.3504314240957693	0.75	G12D-4
0.9956197522150598	0.9230622320297289	1.0640402052102578	0.5	G12D-4
1.1300700124177425	0.8664944411130611	1.4070680302189662	0.95	G12C-0
1.0479825383515022	0.9113465559004233	1.1947294325225255	0.9	G12C-0
1.037037037037037	0.930134970913062	1.1530781031077886	0.75	G12C-0
1.0476190476190477	0.9571349320071372	1.0784953469996108	0.5	G12C-0
2.89977993809174	1.9178335711533214	3.768271360164475	0.95	G12D-3
1.934952131087349	1.3986694312087167	2.759265985913299	0.9	G12D-3
1.3371777239999592	1.1219823106320868	1.664889866554535	0.75	G12D-3
1.12231820528316	1.028466691251559	1.2923851388230607	0.5	G12D-3
