# Supplementary material for: Oncogenic context shapes the fitness landscape of tumor suppression
Source: Nat Commun. 2023 Oct 12;14:6422. doi: 10.1038/s41467-023-42156-y (PMC10570323; doi:10.1038/s41467-023-42156-y)
Supplement: Supplementary file 6 — Source Data [file 41467_2023_42156_MOESM6_ESM.zip › Source_Data/Figure2I.csv]

relative_tumor_size	CI_lower	CI_upper	quantile	plot_column
1.132674655149659	1.0526261764769012	1.2432792740284748	0.5	G12D-5
1.676191172282042	1.4400304503134043	2.0054271470181595	0.75	G12D-5
2.5502897112265175	1.8839407020218437	3.3701931639728406	0.9	G12D-5
2.8541289939119006	1.9962430991220117	4.2295424445327985	0.95	G12D-5
1.063088246185154	0.9715665550967059	1.172932577531563	0.5	G12D-6
1.2456923459620939	1.1006360337147472	1.6220005624364588	0.75	G12D-6
2.278974436834267	1.6697138180017408	2.813753669968652	0.9	G12D-6
2.7267572976327803	1.8769418453858662	3.575213729905837	0.95	G12D-6
0.991203039438542	0.9368502807343841	1.0203949952401723	0.5	G12C-1
1.0182089067164024	0.9383042741337978	1.0754174577244402	0.75	G12C-1
1.065163699023551	0.9405971396628011	1.1561141981811525	0.9	G12C-1
1.0501553538279667	0.9010935001001802	1.2531054703464062	0.95	G12C-1
1.0050716321771	0.9688104481142361	1.0416228847641398	0.5	G12C-2
1.0196226449822885	0.9599627121354369	1.0827856050579685	0.75	G12C-2
1.049210389410874	0.9838230999668934	1.1312214092487678	0.9	G12C-2
1.040728965378883	0.912996400901277	1.1696702405927235	0.95	G12C-2
1.004252034164888	0.9300525436927063	1.0809687285440484	0.5	G12D-4
1.3355129671302615	1.0777505740217963	1.7845049613824362	0.75	G12D-4
2.6870850745228294	2.2012584814695693	3.575399218714772	0.9	G12D-4
3.1444426100316623	2.5423993849186917	3.989756565072968	0.95	G12D-4
0.9949639974765604	0.9354316435390554	1.0610352430313252	0.5	G12C-0
1.0177134106910748	0.9161772906501234	1.0991432544151316	0.75	G12C-0
1.252325363508813	0.9846240853729146	1.5117707299599952	0.9	G12C-0
1.2979491412557014	0.9403795395560468	1.6317686689296746	0.95	G12C-0
1.301977625240017	1.1087884851368837	1.4810842295255868	0.5	G12D-3
1.8136110226261435	1.5107515881154319	2.1509316270031302	0.75	G12D-3
2.3290454284056046	1.965780266887212	2.8366510066548867	0.9	G12D-3
2.0539158464261975	1.7484528802622723	2.5972562478446113	0.95	G12D-3
