# Supplementary material for: Oncogenic context shapes the fitness landscape of tumor suppression
Source: Nat Commun. 2023 Oct 12;14:6422. doi: 10.1038/s41467-023-42156-y (PMC10570323; doi:10.1038/s41467-023-42156-y)
Supplement: Supplementary file 6 — Source Data [file 41467_2023_42156_MOESM6_ESM.zip › Source_Data/Figure3D.csv]

onco_timepoint	neoplastic_cells_per_titer
EGFR L858R 15wks	5495563.687498058
EGFR L858R 15wks	3871152.138498943
EGFR L858R 15wks	1892208.1162491543
EGFR L858R 15wks	2196054.913828109
EGFR L858R 15wks	1128181.1185222727
EGFR L858R 15wks	248599.34150158608
EGFR L858R 15wks	16178544.531980425
EGFR L858R 15wks	1301427.9593586444
KRAS G12C 9wks	310958.7584484367
KRAS G12C 9wks	740036.5652912968
KRAS G12C 9wks	764579.7112300165
KRAS G12C 9wks	578965.2982029859
KRAS G12C 9wks	761526.1029769974
KRAS G12C 9wks	1388201.1664742462
KRAS G12C 9wks	444649.8807994383
KRAS G12C 9wks	896572.4210677722
KRAS G12C 9wks	420594.129262048
KRAS G12C 9wks	765845.448051506
KRAS G12C 9wks	709204.8587854201
KRAS G12C 9wks	439648.3916004324
KRAS G12C 9wks	684070.1797816561
KRAS G12C 9wks	265908.192922396
KRAS G12C 9wks	425388.8655748378
KRAS G12C 9wks	539055.6857252194
KRAS G12C 9wks	585496.8424077418
KRAS G12C 9wks	385128.86589640105
KRAS G12C 9wks	449809.0315604447
KRAS G12D 9wks	5139585.363228332
KRAS G12D 9wks	2850436.2960967543
KRAS G12D 9wks	3896801.6868867935
KRAS G12D 9wks	3042849.39935844
KRAS G12D 9wks	4396704.265907404
KRAS G12D 9wks	4806557.098255203
KRAS G12D 9wks	5786071.077273545
KRAS G12D 9wks	2995405.859390593
KRAS G12D 9wks	2108937.281361549
KRAS G12D 9wks	5493036.108358894
KRAS G12D 9wks	9121341.994496405
KRAS G12D 9wks	6702548.587788298
KRAS G12D 9wks	6922078.255873509
KRAS G12D 9wks	2076337.6821155855
KRAS G12D 9wks	6634005.250486658
KRAS G12D 9wks	2891025.6064184904
KRAS G12D 9wks	3819563.653090618
KRAS G12D 9wks	3929525.580628507
KRAS G12D 9wks	4634628.4051463045
KRAS G12D 9wks	4894686.575155276
KRAS G12D 9wks	3186715.597504567
KRAS G12D 9wks	10556650.745332329
KRAS G12D 9wks	6306297.102810862
KRAS G12D 9wks	8902108.872075789
KRAS G12D 9wks	6806782.132529676
KRAS G12D 15wks	8403457.096722053
KRAS G12D 15wks	17145174.658443667
KRAS G12D 15wks	55392785.156491555
KRAS G12D 15wks	29554018.77556075
KRAS G12D 15wks	12688137.262985473
KRAS G12D 15wks	4956032.266931202
KRAS G12D 15wks	16258444.251221726
KRAS G12C 15wks	2195849.512113654
KRAS G12C 15wks	19899152.117669813
KRAS G12C 15wks	3569498.6596591016
KRAS G12C 15wks	1899758.2859539255
KRAS G12C 15wks	4248066.825298775
KRAS G12C 15wks	6475730.56495214
KRAS G12C 15wks	996011.065185181
KRAS G12C 15wks	2305208.3499501753
KRAS G12C 15wks	1128854.447809583
KRAS G12C 15wks	1870917.3964095758
KRAS G12C 15wks	1215906.809686115
KRAS G12C 15wks	1424063.008059145
KRAS G12C 15wks	719372.6813382447
KRAS G12C 15wks	762837.8519734315
KRAS G12C 15wks	5603305.881256659
KRAS G12C 15wks	2465188.0267122234
KRAS G12C 15wks	28932934.42655061
KRAS G12C 15wks	2406351.0026471126
KRAS G12C 15wks	1304700.862879834
KRAS G12C 15wks	7098562.988604914
KRAS G12D 15wks	37624785.0608545
KRAS G12D 15wks	39667902.636511244
KRAS G12D 15wks	24913399.252272498
KRAS G12D 15wks	33713049.87091727
KRAS G12D 15wks	23021158.166299365
KRAS G12C 15wks	1183962.2033163102
KRAS G12C 15wks	8066541.031870215
KRAS G12C 15wks	2231739.344758058
KRAS G12C 15wks	1196835.6380133978
KRAS G12C 15wks	2537700.501765176
KRAS G12C 15wks	1120482.2309785269
KRAS G12C 15wks	2263726.412469965
KRAS G12C 15wks	1090998.4497386734
KRAS G12C 15wks	3400591.3722576634
KRAS G12D 15wks	27683153.778412852
KRAS G12D 15wks	13860573.571320467
KRAS G12D 15wks	35162720.740958266
KRAS G12D 15wks	71612047.07384658
KRAS G12D 15wks	136946375.48857883
KRAS G12D 15wks	29429644.652741358
KRAS G12D 15wks	58163430.70172547
KRAS G12D 15wks	7896651.462406354
KRAS G12D 15wks	98924792.60841374
KRAS G12D 15wks	84667904.56898797
KRAS G12D 15wks	25579614.468867052
KRAS G12D 15wks	31883825.329586897
KRAS G12D 15wks	31183014.905742347
KRAS G12D 15wks	51849478.11265077
KRAS G12D 15wks	53357657.85994478
KRAS G12D 15wks	5376593.8410839895
KRAS G12D 15wks	28449114.969367817
KRAS G12D 15wks	15758508.804409156
KRAS G12D 15wks	10035647.58853196
KRAS G12D 15wks	38217990.45785148
KRAS G12D 15wks	51346612.761575915
KRAS G12D 15wks	10102816.949862571
KRAS G12D 15wks	41645954.11076058
KRAS G12D 15wks	71310774.88918349
KRAS G12D 15wks	58862671.1926162
KRAS G12D 15wks	22389046.87746657
KRAS G12D 15wks	55305182.085933916
KRAS G12D 15wks	120374414.72645506
KRAS G12D 15wks	11268435.29499213
KRAS G12D 15wks	19265909.013796136
KRAS G12D 15wks	36029739.929537274
KRAS G12D 15wks	34943577.50970483
KRAS G12D 15wks	20108791.301215608
KRAS G12D 15wks	23343296.051321726
KRAS G12D 15wks	27222680.106535964
KRAS G12D 15wks	42379288.076297626
BRAF V600E 15wks	4085435.7829097086
BRAF V600E 15wks	3089359.2145547103
BRAF V600E 15wks	97144.5120185346
BRAF V600E 15wks	1121917.0296288978
BRAF V600E 15wks	4435088.484094475
BRAF V600E 15wks	5058552.223079438
BRAF V600E 15wks	2832015.980235803
BRAF V600E 15wks	2035161.9968317864
BRAF V600E 15wks	4167308.9884290015
BRAF V600E 15wks	8780446.967374727
BRAF V600E 15wks	2908677.7896670694
BRAF V600E 15wks	8384882.925528819
BRAF V600E 15wks	8348261.136315972
BRAF V600E 15wks	2216812.6081780475
BRAF V600E 15wks	6137927.669582141
BRAF V600E 15wks	1554046.7339070442
BRAF V600E 15wks	3373864.3417413826
BRAF V600E 15wks	8545136.29842153
BRAF V600E 15wks	2605139.6509019183
BRAF V600E 15wks	3742016.8479823805
BRAF V600E 15wks	4629913.6732709855
BRAF V600E 15wks	2898969.449915258
BRAF V600E 15wks	26151131.915658835
BRAF V600E 15wks	4048483.2473501856
BRAF V600E 15wks	8023841.66589086
BRAF V600E 15wks	9588038.406712588
BRAF V600E 15wks	2588286.6417521643
BRAF V600E 15wks	681562.5994206553
EGFR L858R 15wks	14839524.612749625
EGFR L858R 15wks	1556802.9657906757
EGFR L858R 15wks	556238.1423740056
EGFR L858R 15wks	3173391.461214579
EGFR L858R 15wks	40769.14374779737
EGFR L858R 15wks	30120.293645630914
EGFR L858R 15wks	2089807.9313334743
EGFR L858R 15wks	728995.9121103467
EGFR L858R 15wks	10876936.70341168
EGFR L858R 15wks	818148.1670170734
