# Supplementary material for: Oncogenic context shapes the fitness landscape of tumor suppression
Source: Nat Commun. 2023 Oct 12;14:6422. doi: 10.1038/s41467-023-42156-y (PMC10570323; doi:10.1038/s41467-023-42156-y)
Supplement: Supplementary file 6 — Source Data [file 41467_2023_42156_MOESM6_ESM.zip › Source_Data/Figure3F.csv]

onco_timepoint	inert_neoplastic_cells_per_titer
EGFR L858R 15wks	4978907.62379744
EGFR L858R 15wks	2245422.045284039
EGFR L858R 15wks	1758307.4239358555
EGFR L858R 15wks	1959610.9607745085
EGFR L858R 15wks	816906.54860948
EGFR L858R 15wks	248431.90094034804
EGFR L858R 15wks	5337420.125223156
EGFR L858R 15wks	1219069.4372868033
KRAS G12C 9wks	304034.4951260265
KRAS G12C 9wks	609907.2695013514
KRAS G12C 9wks	659707.8799295669
KRAS G12C 9wks	513886.35154319735
KRAS G12C 9wks	590751.9637270729
KRAS G12C 9wks	1007817.7162646167
KRAS G12C 9wks	406457.4069686012
KRAS G12C 9wks	676399.732396866
KRAS G12C 9wks	374289.7432888754
KRAS G12C 9wks	681541.1186060021
KRAS G12C 9wks	617667.7730481381
KRAS G12C 9wks	445111.71159446385
KRAS G12C 9wks	542143.1502805139
KRAS G12C 9wks	256914.14030272362
KRAS G12C 9wks	420901.70454510994
KRAS G12C 9wks	534703.2047419015
KRAS G12C 9wks	582266.5964526831
KRAS G12C 9wks	356242.57946686464
KRAS G12C 9wks	438241.45539940405
KRAS G12D 9wks	3488275.3453347874
KRAS G12D 9wks	2044137.437840972
KRAS G12D 9wks	2755313.7698869947
KRAS G12D 9wks	1904167.8863071147
KRAS G12D 9wks	3384822.095058674
KRAS G12D 9wks	3195347.0907056704
KRAS G12D 9wks	3614954.560866048
KRAS G12D 9wks	2425097.867930115
KRAS G12D 9wks	1647721.3904899068
KRAS G12D 9wks	3738127.6340463655
KRAS G12D 9wks	6203733.848946122
KRAS G12D 9wks	4931533.432192824
KRAS G12D 9wks	4674372.448513257
KRAS G12D 9wks	1357302.017236477
KRAS G12D 9wks	4572606.350947525
KRAS G12D 9wks	1982276.3386412025
KRAS G12D 9wks	2385665.0163905383
KRAS G12D 9wks	2773511.4871853464
KRAS G12D 9wks	2892327.689468469
KRAS G12D 9wks	3203679.7080491963
KRAS G12D 9wks	2229901.4383486123
KRAS G12D 9wks	6397004.8835081095
KRAS G12D 9wks	4039790.114119603
KRAS G12D 9wks	5847096.864171967
KRAS G12D 9wks	4382288.447682737
KRAS G12D 15wks	8088362.281896911
KRAS G12D 15wks	14045738.581103945
KRAS G12D 15wks	35340555.340227894
KRAS G12D 15wks	19141391.290791813
KRAS G12D 15wks	11449092.025577461
KRAS G12D 15wks	5216394.519738014
KRAS G12D 15wks	14068912.909370856
KRAS G12C 15wks	1628413.9773579405
KRAS G12C 15wks	9870161.447877856
KRAS G12C 15wks	2004962.822013585
KRAS G12C 15wks	1442445.851637512
KRAS G12C 15wks	3255822.8778870115
KRAS G12C 15wks	3838501.7687272737
KRAS G12C 15wks	851371.4193428885
KRAS G12C 15wks	1756161.341902492
KRAS G12C 15wks	872107.5827000423
KRAS G12C 15wks	1437473.9386102892
KRAS G12C 15wks	975916.5395271205
KRAS G12C 15wks	1076619.9774938703
KRAS G12C 15wks	726152.2044097765
KRAS G12C 15wks	640370.175510897
KRAS G12C 15wks	3849156.816877228
KRAS G12C 15wks	1793470.3211592224
KRAS G12C 15wks	18958970.229828063
KRAS G12C 15wks	1520154.3016134896
KRAS G12C 15wks	1159829.873259911
KRAS G12C 15wks	5135352.866380141
KRAS G12D 15wks	23943641.309155162
KRAS G12D 15wks	25787881.489953287
KRAS G12D 15wks	13815362.872679157
KRAS G12D 15wks	16533725.70256319
KRAS G12D 15wks	18276367.44582539
KRAS G12C 15wks	1107658.2125084607
KRAS G12C 15wks	3453579.2170836865
KRAS G12C 15wks	2175270.2542003873
KRAS G12C 15wks	1113734.8132776858
KRAS G12C 15wks	2259072.078889656
KRAS G12C 15wks	1104494.3281830447
KRAS G12C 15wks	2136002.723935476
KRAS G12C 15wks	1007368.2776727815
KRAS G12C 15wks	2641111.542708842
KRAS G12D 15wks	15203062.51434083
KRAS G12D 15wks	9841122.691155039
KRAS G12D 15wks	24566258.96448203
KRAS G12D 15wks	34410871.87039232
KRAS G12D 15wks	76900565.66592515
KRAS G12D 15wks	14626422.152360521
KRAS G12D 15wks	35795467.35603746
KRAS G12D 15wks	5298855.035467151
KRAS G12D 15wks	47388555.362256296
KRAS G12D 15wks	37139936.06413844
KRAS G12D 15wks	16215277.510558825
KRAS G12D 15wks	23275720.968525864
KRAS G12D 15wks	15936986.462243728
KRAS G12D 15wks	24687056.797629837
KRAS G12D 15wks	23711780.572845962
KRAS G12D 15wks	2267764.743595947
KRAS G12D 15wks	13949545.454821581
KRAS G12D 15wks	11053171.20840481
KRAS G12D 15wks	5698146.466939039
KRAS G12D 15wks	24687442.997873146
KRAS G12D 15wks	26647300.85981663
KRAS G12D 15wks	7936591.768826201
KRAS G12D 15wks	26914720.301246464
KRAS G12D 15wks	32569029.45546545
KRAS G12D 15wks	28229250.594788883
KRAS G12D 15wks	15229196.281035155
KRAS G12D 15wks	29080139.06059871
KRAS G12D 15wks	57235175.21580129
KRAS G12D 15wks	8497466.064243698
KRAS G12D 15wks	14072165.34681064
KRAS G12D 15wks	21566790.67744308
KRAS G12D 15wks	14069031.263876127
KRAS G12D 15wks	12949175.91382059
KRAS G12D 15wks	16198399.820873063
KRAS G12D 15wks	14544544.02378735
KRAS G12D 15wks	25122200.280386373
BRAF V600E 15wks	3446610.4217402134
BRAF V600E 15wks	2836175.7835190385
BRAF V600E 15wks	51237.43193764021
BRAF V600E 15wks	1047801.0702024448
BRAF V600E 15wks	3273362.5556520047
BRAF V600E 15wks	5218230.88204628
BRAF V600E 15wks	1969480.2754692063
BRAF V600E 15wks	2745324.366751591
BRAF V600E 15wks	3575203.2087231963
BRAF V600E 15wks	7951734.207853912
BRAF V600E 15wks	2688034.4076771783
BRAF V600E 15wks	6402703.8415164435
BRAF V600E 15wks	6246362.277992337
BRAF V600E 15wks	1728727.5591829158
BRAF V600E 15wks	5033662.029392626
BRAF V600E 15wks	1915651.1724175198
BRAF V600E 15wks	3608631.173753086
BRAF V600E 15wks	7732416.190362551
BRAF V600E 15wks	2538101.2041804376
BRAF V600E 15wks	3213201.9477482163
BRAF V600E 15wks	3734294.9804116404
BRAF V600E 15wks	2259488.4129881677
BRAF V600E 15wks	23603570.905722324
BRAF V600E 15wks	3553354.796775522
BRAF V600E 15wks	7145240.916874599
BRAF V600E 15wks	8497875.981561653
BRAF V600E 15wks	2358209.972895317
BRAF V600E 15wks	484673.65567184106
EGFR L858R 15wks	16616198.753835136
EGFR L858R 15wks	1146025.2327971084
EGFR L858R 15wks	413820.05645284825
EGFR L858R 15wks	2179031.942788592
EGFR L858R 15wks	50401.461079869805
EGFR L858R 15wks	30263.53999459634
EGFR L858R 15wks	2090880.4754250376
EGFR L858R 15wks	369829.5625576234
EGFR L858R 15wks	9593292.019581478
EGFR L858R 15wks	311598.73013630713
