# Supplementary material for: Oncogenic context shapes the fitness landscape of tumor suppression
Source: Nat Commun. 2023 Oct 12;14:6422. doi: 10.1038/s41467-023-42156-y (PMC10570323; doi:10.1038/s41467-023-42156-y)
Supplement: Supplementary file 6 — Source Data [file 41467_2023_42156_MOESM6_ESM.zip › Source_Data/Figure3G.csv]

onco_timepoint	inert_tumors_per_titer
EGFR L858R 15wks	179.65618773615336
EGFR L858R 15wks	332.15292469302324
EGFR L858R 15wks	261.54917154930473
EGFR L858R 15wks	252.72101672611439
EGFR L858R 15wks	137.0174187069295
EGFR L858R 15wks	54.806967482771796
EGFR L858R 15wks	243.5865221456524
EGFR L858R 15wks	95.91219309485064
KRAS G12C 9wks	5.5950870381159366
KRAS G12C 9wks	31.627944581123216
KRAS G12C 9wks	9.80434685666587
KRAS G12C 9wks	75.39204651849961
KRAS G12C 9wks	26.708393161262194
KRAS G12C 9wks	90.26760726654437
KRAS G12C 9wks	3.4163967268236783
KRAS G12C 9wks	43.274358539766595
KRAS G12C 9wks	12.847075191493207
KRAS G12C 9wks	5.071213891378898
KRAS G12C 9wks	25.356069456894488
KRAS G12C 9wks	1.6904046304596325
KRAS G12C 9wks	21.975260195975224
KRAS G12C 9wks	0.8452023152298163
KRAS G12C 9wks	0.8452023152298163
KRAS G12C 9wks	4.226011576149081
KRAS G12C 9wks	3.380809260919265
KRAS G12C 9wks	1.6904046304596325
KRAS G12C 9wks	1.6904046304596325
KRAS G12D 9wks	476.6941057896164
KRAS G12D 9wks	213.83618575314352
KRAS G12D 9wks	263.7031223517027
KRAS G12D 9wks	191.01572324193847
KRAS G12D 9wks	311.0344520045724
KRAS G12D 9wks	450.4928340174921
KRAS G12D 9wks	479.22971273530584
KRAS G12D 9wks	212.9909834379137
KRAS G12D 9wks	99.73387319711833
KRAS G12D 9wks	507.9665914531196
KRAS G12D 9wks	759.8368813916048
KRAS G12D 9wks	441.1956085499641
KRAS G12D 9wks	848.5831244907356
KRAS G12D 9wks	151.0872000741851
KRAS G12D 9wks	621.3927421569609
KRAS G12D 9wks	183.5779428679161
KRAS G12D 9wks	311.4330026898027
KRAS G12D 9wks	532.1393776686923
KRAS G12D 9wks	391.83579334054286
KRAS G12D 9wks	557.8335280516787
KRAS G12D 9wks	240.76717675188206
KRAS G12D 9wks	1103.83422369014
KRAS G12D 9wks	681.2330660752319
KRAS G12D 9wks	935.7871984423854
KRAS G12D 9wks	647.4249734660393
KRAS G12D 15wks	897.6048587740648
KRAS G12D 15wks	1932.1324926153598
KRAS G12D 15wks	4437.312154956535
KRAS G12D 15wks	1863.6711050817448
KRAS G12D 15wks	945.7813907421644
KRAS G12D 15wks	679.5426614447722
KRAS G12D 15wks	1295.6951492473083
KRAS G12C 15wks	234.8104725587271
KRAS G12C 15wks	1355.15129029502
KRAS G12C 15wks	330.04231711555593
KRAS G12C 15wks	170.7934752553288
KRAS G12C 15wks	584.5419212129409
KRAS G12C 15wks	632.2113317919026
KRAS G12C 15wks	69.64467077493687
KRAS G12C 15wks	174.4497578634341
KRAS G12C 15wks	71.3350754053965
KRAS G12C 15wks	169.04046304596326
KRAS G12C 15wks	92.9722546752798
KRAS G12C 15wks	111.28497150525915
KRAS G12C 15wks	62.12237016939149
KRAS G12C 15wks	43.861551727189415
KRAS G12C 15wks	489.2664902286598
KRAS G12C 15wks	180.8732954591807
KRAS G12C 15wks	2309.092725207858
KRAS G12C 15wks	165.659653785044
KRAS G12C 15wks	120.01872876263391
KRAS G12C 15wks	718.4219679453439
KRAS G12D 15wks	2399.5293729374484
KRAS G12D 15wks	2715.6350388334
KRAS G12D 15wks	1729.283936960204
KRAS G12D 15wks	1725.0579253840551
KRAS G12D 15wks	1653.6633164479715
KRAS G12C 15wks	58.31895975085732
KRAS G12C 15wks	344.842544613765
KRAS G12C 15wks	228.20462511205037
KRAS G12C 15wks	98.8886708818885
KRAS G12C 15wks	286.5235848629077
KRAS G12C 15wks	55.783352805167866
KRAS G12C 15wks	202.84855565515588
KRAS G12C 15wks	35.49849723965228
KRAS G12C 15wks	296.6660126456655
KRAS G12D 15wks	2312.473534468777
KRAS G12D 15wks	1171.4504089085253
KRAS G12D 15wks	2484.8948067756596
KRAS G12D 15wks	2748.5979291273625
KRAS G12D 15wks	7340.582107770953
KRAS G12D 15wks	1447.831565988675
KRAS G12D 15wks	3613.239897607464
KRAS G12D 15wks	649.1153780964988
KRAS G12D 15wks	6265.484762798627
KRAS G12D 15wks	5017.966145519419
KRAS G12D 15wks	2160.3371177274103
KRAS G12D 15wks	2571.950645244331
KRAS G12D 15wks	1600.8131850452721
KRAS G12D 15wks	2955.6724963586676
KRAS G12D 15wks	1746.67874589945
KRAS G12D 15wks	268.6052957800356
KRAS G12D 15wks	1980.3090245834594
KRAS G12D 15wks	1681.1074049921044
KRAS G12D 15wks	737.8616211956296
KRAS G12D 15wks	1535.7326067725762
KRAS G12D 15wks	2549.130182733126
KRAS G12D 15wks	1158.772374180078
KRAS G12D 15wks	1777.4604689283035
KRAS G12D 15wks	3146.688219600606
KRAS G12D 15wks	3506.7444058885076
KRAS G12D 15wks	1790.138503656751
KRAS G12D 15wks	3040.192727881649
KRAS G12D 15wks	5279.133660925432
KRAS G12D 15wks	1090.3109866464629
KRAS G12D 15wks	1237.376189496451
KRAS G12D 15wks	2429.1114539704918
KRAS G12D 15wks	1889.0271745386392
KRAS G12D 15wks	1597.4323757843526
KRAS G12D 15wks	1300.7663631386872
KRAS G12D 15wks	1602.5035896757315
KRAS G12D 15wks	2086.8045163024162
BRAF V600E 15wks	280.09572869125924
BRAF V600E 15wks	336.6288115463758
BRAF V600E 15wks	0.0
BRAF V600E 15wks	110.49648012590961
BRAF V600E 15wks	354.6166106366402
BRAF V600E 15wks	867.2688847091744
BRAF V600E 15wks	144.54481411819572
BRAF V600E 15wks	289.08962823639143
BRAF V600E 15wks	332.34600223917
BRAF V600E 15wks	429.137492582021
BRAF V600E 15wks	167.02956298102615
BRAF V600E 15wks	770.9056752970438
BRAF V600E 15wks	732.3603915321916
BRAF V600E 15wks	223.56264583614268
BRAF V600E 15wks	698.633268237946
BRAF V600E 15wks	216.8172211772936
BRAF V600E 15wks	385.45283764852195
BRAF V600E 15wks	1086.9770021688316
BRAF V600E 15wks	331.48944037772884
BRAF V600E 15wks	393.1618944014923
BRAF V600E 15wks	863.414356332689
BRAF V600E 15wks	208.14453233020183
BRAF V600E 15wks	1068.1326412171263
BRAF V600E 15wks	236.4110737577601
BRAF V600E 15wks	804.311587893249
BRAF V600E 15wks	385.4528376485219
BRAF V600E 15wks	220.99296025181923
BRAF V600E 15wks	56.53308285511655
EGFR L858R 15wks	1730.5356938583316
EGFR L858R 15wks	194.26025141115778
EGFR L858R 15wks	70.03112511687507
EGFR L858R 15wks	207.04854382380455
EGFR L858R 15wks	7.307595664369572
EGFR L858R 15wks	3.3493146795027204
EGFR L858R 15wks	179.64506008241867
EGFR L858R 15wks	57.851799009592455
EGFR L858R 15wks	334.53038307986685
EGFR L858R 15wks	43.899580172320064
