# Supplementary material for: Oncogenic context shapes the fitness landscape of tumor suppression
Source: Nat Commun. 2023 Oct 12;14:6422. doi: 10.1038/s41467-023-42156-y (PMC10570323; doi:10.1038/s41467-023-42156-y)
Supplement: Supplementary file 6 — Source Data [file 41467_2023_42156_MOESM6_ESM.zip › Source_Data/Figure3H.csv]

oncogene	tumor_size_cells	burden_CI_lower	burden_mean	burden_CI_upper
BRAF V600E	112.2020499	0.022914412	0.056459049	0.103079948
BRAF V600E	141.2538696	0.026385493	0.064672554	0.115514707
BRAF V600E	177.8276587	0.026157022	0.071403075	0.129517257
BRAF V600E	223.872143	0.023824279	0.061141084	0.109406767
BRAF V600E	281.8385976	0.023080609	0.060482008	0.108251837
BRAF V600E	354.8134445	0.019527014	0.049255171	0.087421801
BRAF V600E	446.6833924	0.017568842	0.04531802	0.083163013
BRAF V600E	562.3410406	0.013031604	0.036585876	0.069644411
BRAF V600E	707.9454865	0.010588539	0.029525428	0.057268726
BRAF V600E	891.2508065	0.009793435	0.025564666	0.048255978
BRAF V600E	1122.018271	0.008990551	0.020177716	0.035601868
BRAF V600E	1412.537228	0.008955608	0.018815884	0.032355688
BRAF V600E	1778.279162	0.009179688	0.017280173	0.026987827
BRAF V600E	2238.72077	0.010036493	0.017585974	0.027048224
BRAF V600E	2818.382841	0.013574506	0.022905433	0.034725808
BRAF V600E	3548.134214	0.016196109	0.025496318	0.038140383
BRAF V600E	4466.835937	0.022467367	0.0348952	0.053159612
BRAF V600E	5623.412865	0.028301213	0.044807921	0.069782336
BRAF V600E	7079.45744	0.041123337	0.06076568	0.089770293
BRAF V600E	8912.509187	0.05068627	0.073010378	0.107114093
BRAF V600E	11220.18449	0.072447143	0.106015347	0.15829431
BRAF V600E	14125.37541	0.092597728	0.137969406	0.206134891
BRAF V600E	17782.79408	0.124952126	0.158739677	0.21420485
BRAF V600E	22387.21116	0.169858224	0.199596044	0.248350945
BRAF V600E	28183.82931	0.203987159	0.250252203	0.32362717
BRAF V600E	35481.33912	0.274715827	0.319265856	0.388474789
BRAF V600E	44668.35902	0.319180044	0.363511677	0.426135104
BRAF V600E	56234.13212	0.360961042	0.420381416	0.469599251
BRAF V600E	70794.57798	0.310165263	0.380864249	0.435954847
BRAF V600E	89125.09355	0.229707994	0.39652837	0.550471467
BRAF V600E	112201.8454	0.152351025	0.287157436	0.389307711
BRAF V600E	141253.7543	0.078225917	0.186678501	0.276521686
BRAF V600E	177827.9406	0.047328005	0.152452384	0.266694326
BRAF V600E	223872.1135	0.050741789	0.097167963	0.131055659
BRAF V600E	281838.293	0	0.016760435	0.04331399
BRAF V600E	354813.3894	0	0.021564402	0.05572888
BRAF V600E	446683.5926	0	0.011891967	0.037977692
BRAF V600E	562341.3252	0	0	0
BRAF V600E	707945.7842	0	0	0
BRAF V600E	891250.9383	0	0	0
BRAF V600E	1122018.454	0	0	0
BRAF V600E	1412537.545	0	0	0
BRAF V600E	1778279.41	0	0	0
BRAF V600E	2238721.139	0	0	0
BRAF V600E	2818382.931	0	0	0
BRAF V600E	3548133.892	0	0	0
BRAF V600E	4466835.922	0	0	0
BRAF V600E	5623413.252	0	0	0
BRAF V600E	7079457.844	0	0	0
BRAF V600E	8912509.381	0	0	0
EGFR L858R	112.2020499	0.002825011	0.005934309	0.012899363
EGFR L858R	141.2538696	0.002894307	0.006706583	0.015047809
EGFR L858R	177.8276587	0.003877163	0.008386135	0.018047319
EGFR L858R	223.872143	0.004690696	0.009650324	0.020027272
EGFR L858R	281.8385976	0.005176874	0.010354595	0.021011643
EGFR L858R	354.8134445	0.007220038	0.014416006	0.028893095
EGFR L858R	446.6833924	0.008552665	0.015595863	0.028736445
EGFR L858R	562.3410406	0.01118312	0.019480462	0.034932667
EGFR L858R	707.9454865	0.01232274	0.022494888	0.041617719
EGFR L858R	891.2508065	0.017524433	0.026770308	0.045009156
EGFR L858R	1122.018271	0.02204043	0.035131702	0.063154125
EGFR L858R	1412.537228	0.028520498	0.042701669	0.071355009
EGFR L858R	1778.279162	0.033131882	0.054735352	0.097746757
EGFR L858R	2238.72077	0.032839353	0.054078507	0.091324766
EGFR L858R	2818.382841	0.045465257	0.067644258	0.112656914
EGFR L858R	3548.134214	0.057711048	0.087410509	0.14162466
EGFR L858R	4466.835937	0.062350856	0.100866181	0.182547259
EGFR L858R	5623.412865	0.069509517	0.110758536	0.186785887
EGFR L858R	7079.45744	0.077479113	0.115433549	0.183460105
EGFR L858R	8912.509187	0.103102962	0.150335963	0.224783442
EGFR L858R	11220.18449	0.123018291	0.155998054	0.213796398
EGFR L858R	14125.37541	0.145984569	0.19443432	0.272062357
EGFR L858R	17782.79408	0.141809606	0.197634385	0.264478201
EGFR L858R	22387.21116	0.174287533	0.242630027	0.334721647
EGFR L858R	28183.82931	0.152855432	0.21137927	0.274522148
EGFR L858R	35481.33912	0.162117765	0.241600291	0.302730334
EGFR L858R	44668.35902	0.133491711	0.197380976	0.2531676
EGFR L858R	56234.13212	0.107393695	0.192610731	0.256411736
EGFR L858R	70794.57798	0.094770215	0.176319274	0.220321942
EGFR L858R	89125.09355	0.045380898	0.110112724	0.151391537
EGFR L858R	112201.8454	0.08402099	0.141705694	0.176376239
EGFR L858R	141253.7543	0.017499121	0.057976402	0.098822408
EGFR L858R	177827.9406	0.040218172	0.100614952	0.156101119
EGFR L858R	223872.1135	0.040452323	0.10331011	0.164429247
EGFR L858R	281838.293	0	0	0
EGFR L858R	354813.3894	0	0.025092652	0.085791144
EGFR L858R	446683.5926	0	0.082232384	0.160943245
EGFR L858R	562341.3252	0	0.075011957	0.208784682
EGFR L858R	707945.7842	0	0.043344046	0.125063893
EGFR L858R	891250.9383	0	0.111806345	0.204651124
EGFR L858R	1122018.454	0	0.12443016	0.229722537
EGFR L858R	1412537.545	0	0	0
EGFR L858R	1778279.41	0	0	0
EGFR L858R	2238721.139	0	0.117116541	0.33792532
EGFR L858R	2818382.931	0	0.213164365	0.728803586
EGFR L858R	3548133.892	0	0	0
EGFR L858R	4466835.922	0	0.268153424	0.869244348
EGFR L858R	5623413.252	0	0	0
EGFR L858R	7079457.844	0	0	0
EGFR L858R	8912509.381	0	0	0
KRAS G12D	112.2020499	0.007380102	0.011831315	0.016583958
KRAS G12D	141.2538696	0.016376496	0.021823301	0.027716188
KRAS G12D	177.8276587	0.02207007	0.02950661	0.037070846
KRAS G12D	223.872143	0.026260432	0.033663765	0.04207059
KRAS G12D	281.8385976	0.038599018	0.047318088	0.055778165
KRAS G12D	354.8134445	0.043125886	0.052422621	0.061228933
KRAS G12D	446.6833924	0.049344379	0.058752096	0.068740058
KRAS G12D	562.3410406	0.059718814	0.06583145	0.072698379
KRAS G12D	707.9454865	0.06343534	0.070307115	0.077756382
KRAS G12D	891.2508065	0.066232036	0.074388601	0.083076509
KRAS G12D	1122.018271	0.070524625	0.077797568	0.085999444
KRAS G12D	1412.537228	0.076438951	0.082587935	0.089469356
KRAS G12D	1778.279162	0.080205535	0.08706719	0.094706644
KRAS G12D	2238.72077	0.079280561	0.086663019	0.094821592
KRAS G12D	2818.382841	0.087852343	0.095240845	0.103334391
KRAS G12D	3548.134214	0.094164552	0.100727022	0.107460885
KRAS G12D	4466.835937	0.100649675	0.10736315	0.113858505
KRAS G12D	5623.412865	0.105647342	0.113969401	0.121278122
KRAS G12D	7079.45744	0.112434834	0.120806882	0.128824329
KRAS G12D	8912.509187	0.115998828	0.127104324	0.136924702
KRAS G12D	11220.18449	0.127921063	0.13925964	0.149881547
KRAS G12D	14125.37541	0.128299222	0.144127598	0.1597638
KRAS G12D	17782.79408	0.140728155	0.155566257	0.169355852
KRAS G12D	22387.21116	0.155941828	0.169512428	0.18187744
KRAS G12D	28183.82931	0.150410677	0.164158842	0.179075911
KRAS G12D	35481.33912	0.167470565	0.179250359	0.191848837
KRAS G12D	44668.35902	0.174052491	0.191023111	0.208456564
KRAS G12D	56234.13212	0.187724248	0.20856718	0.23170528
KRAS G12D	70794.57798	0.164959866	0.186605964	0.207384068
KRAS G12D	89125.09355	0.14410039	0.166206453	0.188237466
KRAS G12D	112201.8454	0.152526768	0.180801751	0.212469739
KRAS G12D	141253.7543	0.136781034	0.168625033	0.207492464
KRAS G12D	177827.9406	0.079722882	0.102771278	0.128291536
KRAS G12D	223872.1135	0.082539925	0.106868293	0.131562783
KRAS G12D	281838.293	0.047986641	0.066739352	0.086684903
KRAS G12D	354813.3894	0.057966998	0.078709724	0.098760268
KRAS G12D	446683.5926	0.024656569	0.049718206	0.077739433
KRAS G12D	562341.3252	0.013367911	0.040473223	0.073197932
KRAS G12D	707945.7842	0.025288371	0.052122717	0.085370407
KRAS G12D	891250.9383	0.026393771	0.06640644	0.112773977
KRAS G12D	1122018.454	0.011876986	0.04277234	0.077694827
KRAS G12D	1412537.545	0	0.019473509	0.043075924
KRAS G12D	1778279.41	0.011776662	0.045141429	0.083810105
KRAS G12D	2238721.139	0.01280043	0.054746712	0.100207152
KRAS G12D	2818382.931	0	0.040034714	0.088505698
KRAS G12D	3548133.892	0	0.030592288	0.095985228
KRAS G12D	4466835.922	0	0	0
KRAS G12D	5623413.252	0	0.027497794	0.088107862
KRAS G12D	7079457.844	0	0	0
KRAS G12D	8912509.381	0	0	0
