# Supplementary material for: Oncogenic context shapes the fitness landscape of tumor suppression
Source: Nat Commun. 2023 Oct 12;14:6422. doi: 10.1038/s41467-023-42156-y (PMC10570323; doi:10.1038/s41467-023-42156-y)
Supplement: Supplementary file 6 — Source Data [file 41467_2023_42156_MOESM6_ESM.zip › Source_Data/Figure4A.csv]

gene	quantile	relative_tumor_size	CI_lower	CI_upper
Apc	0.5	1.187434554973822	0.8952810464523001	1.6281018946636923
Apc	0.75	1.1556048555395688	0.87607746015201	1.6603939458385844
Apc	0.9	1.4229173513448463	0.9071633868300114	2.073103678292253
Apc	0.95	1.4326642952245048	1.0739298256481067	1.9947168221348053
Rb1	0.9	1.2058838834368075	0.9316907376282662	1.5695499616308435
Rb1	0.75	1.236210294282052	0.993185060249727	1.6470565172326002
Rb1	0.95	1.2605568679341297	0.880478808194542	1.5290528693157155
Rb1	0.5	1.2497671597699933	0.9236884990738797	1.6093245091108084
Setd2	0.95	1.508088605963935	1.1337841855861357	2.5930211993530485
Setd2	0.5	1.3120941131932136	1.0018760644939477	1.8729474067408465
Setd2	0.75	1.3801020983505956	1.02296270104269	2.079826176134349
Setd2	0.9	1.5553314737507773	1.1245636566681154	2.6278055650253704
Rbm10	0.5	1.1207393674305344	0.902890191050428	1.294681605874561
Rbm10	0.75	1.2129237094398264	0.9039690695892154	1.5272138306267393
Rbm10	0.9	1.2346332694851074	0.9951309769392462	1.6960055578121267
Rbm10	0.95	1.2694795983369824	0.9657697958595148	1.6481453167365403
Nf2	0.95	0.829464889507458	0.6763911023158572	1.0968947886532727
Nf2	0.9	0.8308544494313153	0.7182983919649811	1.0078350181904
Nf2	0.75	0.8554456620184051	0.713830941075113	0.9846008354647275
Nf2	0.5	0.9093856665305393	0.7673777657191088	1.1115844739677156
Palb2	0.5	0.961790000009021	0.8432374989869672	1.0973726146055496
Palb2	0.75	0.9530849821945093	0.8367093716289843	1.1243700015165083
Palb2	0.9	0.9298327549385169	0.8071669509194377	1.0787728283947664
Palb2	0.95	0.9489162772722862	0.7928622255187309	1.1494970344293933
Cdkn2a	0.5	0.9231713686930527	0.730625785224306	1.2696886848419078
Cdkn2a	0.75	0.9680152306600013	0.727753484208477	1.4265869022449889
Cdkn2a	0.9	1.1596016074212159	0.7493669882711632	1.529166612692587
Cdkn2a	0.95	1.2114971857096626	0.6841427777174673	2.035797440691331
Arid2	0.5	0.9856982774962199	0.6687337715805632	1.274344204056729
Arid2	0.75	0.9683208383928799	0.6322873981089303	1.6809641208972774
Arid2	0.9	1.3698139202864823	0.7311002513402912	2.0108753436975344
Arid2	0.95	1.3818733614187957	0.7447311826125566	2.026636873147951
Smad4	0.75	1.0353685327852118	0.7506248258497761	1.173929429460933
Smad4	0.95	1.0217435779719795	0.6993433265929017	1.2881016094224216
Smad4	0.5	0.9445015781922526	0.786456223136028	1.1784622214672011
Smad4	0.9	1.0401075360628846	0.7296334645196463	1.3185202325338008
Atrx	0.9	0.9320299015569298	0.759787362528686	1.2647230960026066
Atrx	0.75	1.0195253653443095	0.8227791602770653	1.337649725953084
Atrx	0.5	1.1536218130510962	0.8702393848918388	1.40135144862898
Atrx	0.95	0.9280070046854295	0.7300701121854438	1.3229999625196676
Ptprd	0.5	0.9441276651372212	0.7345698456541697	1.2333434740903402
Ptprd	0.75	1.023414867618285	0.7365485218716575	1.2377476952208735
Ptprd	0.9	0.9668200536750834	0.7691300733540223	1.3032801750024203
Ptprd	0.95	1.107646196611374	0.7749336049398053	1.3435127931399415
Stag2	0.95	1.4340893986423273	1.2150344584112875	1.8286565931084113
Stag2	0.9	1.5044204342551946	1.1571779218340132	1.8418706992446214
Stag2	0.5	1.4785340314136126	1.2534050098358567	1.7399032544493465
Stag2	0.75	1.4793281244153746	1.138765126579613	1.8325259652286985
Kmt2d	0.75	0.9865864358003922	0.708605186707633	1.652271943612355
Kmt2d	0.5	0.9373145582471624	0.775806859442794	1.2985819497000368
Kmt2d	0.95	1.0728815490227193	0.6178483023527387	1.583324472999679
Kmt2d	0.9	1.1320428404210843	0.6728682043768829	1.498884061670741
Tsc1	0.5	0.9644380190940326	0.7286179070788564	1.2279468184098725
Tsc1	0.95	0.7423849579745863	0.591896166067279	1.0750311661318688
Tsc1	0.9	0.6987087372582972	0.5412579403066886	0.9650648632250144
Tsc1	0.75	0.7455918827186573	0.630319828998723	0.9817662482979485
p53	0.75	1.0294608829865783	0.7998441697151469	1.3752506836592462
p53	0.5	1.1506396887655628	0.8798508315626685	1.519494831344054
p53	0.95	1.2551929546917835	0.8242171221162075	1.6660971140919667
p53	0.9	1.1035285860412725	0.7922548850644044	1.5000072715073183
Brca2	0.95	0.9507010288738579	0.716496048609896	1.4669834686063048
Brca2	0.5	0.793717277486911	0.5925053073926808	1.123204955890471
Brca2	0.75	0.7647064904509006	0.5794603841975033	1.21788837949717
Brca2	0.9	1.0235760614443992	0.6399784900628979	1.4376175790227192
Lkb1	0.5	1.0195583059179214	0.7906595918149495	1.4625245790270807
Lkb1	0.75	0.990487854152	0.7602327291325742	1.387888204027277
Lkb1	0.95	0.8559664548881143	0.6735524543413791	1.2822159197608138
Lkb1	0.9	0.9458365336972031	0.7485483522545466	1.4491809448277744
KrasWT	0.5	0.978271520147636	0.8073805721367389	1.199915905039546
KrasWT	0.75	0.9374991677811247	0.8182717577425472	1.144550656255782
KrasWT	0.9	0.9731291689334363	0.8307272048817047	1.2373856867427142
KrasWT	0.95	1.0100880929804714	0.8630831550416849	1.3023558624082407
Mga	0.95	1.17326629396996	0.8822714805689109	1.5796626786387518
Mga	0.75	1.4372314058596105	0.9006501124759085	1.7405766550939843
Mga	0.9	1.2568317429561429	0.9600071384448742	1.60145704005325
Mga	0.5	1.1460732984293194	0.8383816952435856	1.6352543745994184
Kdm6a	0.95	0.9825938047420072	0.849846847844543	1.1608204251727567
Kdm6a	0.5	1.0458372121141155	0.9166612887417636	1.1718227822448166
Kdm6a	0.75	0.9438702894857459	0.828115703711145	1.0842749143560397
Kdm6a	0.9	0.9912175394112094	0.8590385925767293	1.0948395109693272
Nf1	0.95	1.2309424037539431	0.7787480210069616	1.495145863233621
Nf1	0.9	1.0138990100305745	0.8604480087038762	1.5709674004475283
Nf1	0.75	1.1365240069841052	0.9399769833870324	1.4501005671330507
Nf1	0.5	1.3463258673704226	1.0252133912067882	1.7098802578099723
Rnf43	0.95	2.4370563309208366	1.9747286597893734	3.5538830725947537
Rnf43	0.9	2.5758533652084465	2.0631777188027205	3.701137484530202
Rnf43	0.75	2.4383315811715103	1.8944081428994086	3.3603154912634885
Rnf43	0.5	2.3197736958398387	1.5012720159782842	3.0879786190268774
Msh2	0.95	0.9578598195510742	0.762962051976511	1.2305143520117887
Msh2	0.75	0.9167138975600351	0.777283244751009	1.1046153077754504
Msh2	0.9	1.0226314652650208	0.752506388878397	1.1465542106292377
Msh2	0.5	0.9006699809088199	0.8240181608028321	1.0934236048571346
Atm	0.9	0.9355744745451832	0.6446724853935685	1.1252177238353065
Atm	0.5	0.9203258542594666	0.673092548100403	1.251552267686538
Atm	0.75	0.8726124251897474	0.6719833996112579	1.154050991041575
Atm	0.95	0.8390215123494223	0.5885936792119567	1.0969333996026147
Fbxw7	0.95	2.195952210581593	1.7074517920340926	2.66971114499409
Fbxw7	0.9	1.8937564199078711	1.6259632292868422	2.2662940799814892
Fbxw7	0.75	1.7714806322525838	1.537863099255511	1.9622186843585745
Fbxw7	0.5	1.5164291222808433	1.3398136070286994	1.7458609106027292
Pten	0.95	2.3517676669221976	1.6036972448411986	3.547920936033812
Pten	0.9	2.3349873713529496	1.54843102299741	3.8648607774657866
Pten	0.75	2.2747094714371374	1.2744467873301817	4.001188071507105
Pten	0.5	1.8848167539267018	1.1815495425367093	2.819502096807885
Cmtr2	0.75	0.9184276133860105	0.7066837776652779	1.1662022887184755
Cmtr2	0.9	1.0588196462324841	0.6547754649701766	1.5489080797334762
Cmtr2	0.5	0.9877303594309428	0.6698988005566597	1.2672994941436846
Cmtr2	0.95	1.3227640396733231	0.6487004135458728	1.5456544594308304
Keap1	0.75	1.5515589103236391	1.0218549356092803	2.0430842263615867
Keap1	0.9	1.4224765906303147	1.0772336919605232	2.095524117943014
Keap1	0.95	1.3651503488091925	1.0071163320119607	2.0029921207233565
Keap1	0.5	1.2931937172774868	1.0713828884940886	1.7091571678704836
