# Supplementary material for: Oncogenic context shapes the fitness landscape of tumor suppression
Source: Nat Commun. 2023 Oct 12;14:6422. doi: 10.1038/s41467-023-42156-y (PMC10570323; doi:10.1038/s41467-023-42156-y)
Supplement: Supplementary file 6 — Source Data [file 41467_2023_42156_MOESM6_ESM.zip › Source_Data/Figure4B.csv]

gene	quantile	relative_tumor_size	CI_lower	CI_upper
Apc	0.5	1.3760412487887972	1.1677627859471438	1.7188920009336428
Apc	0.75	1.569661028162222	1.344151645727723	1.9716897000166311
Apc	0.9	1.5202522511750853	1.2771716607022323	1.9054530909632905
Apc	0.95	1.617446470640482	1.2403268050736687	1.954272611106546
Rb1	0.9	1.2225119222712482	1.050552197806799	1.4057704938086995
Rb1	0.75	1.288770527093796	1.089952602726663	1.4093004125239095
Rb1	0.95	1.2612554378530278	1.0041971008738906	1.4992900103825877
Rb1	0.5	1.2118921327797223	1.0571473648351974	1.3509440273117732
Setd2	0.95	0.7754760096667763	0.4112942934618831	1.0819817595558603
Setd2	0.5	0.7895032901845539	0.625407272198554	1.000334349306421
Setd2	0.75	0.6069547928373001	0.4759957043447383	0.8236635211426676
Setd2	0.9	0.5557164786906656	0.4157864569016819	0.8573687712458108
Rbm10	0.5	1.7840324880114053	1.570490086916715	2.2174456451607596
Rbm10	0.75	2.0554715547716262	1.634069311192792	2.630508331289342
Rbm10	0.9	2.0718528113410657	1.6199472841802152	2.460681901498597
Rbm10	0.95	1.9145036310274612	1.5317309051069068	2.3781586447055303
Nf2	0.95	0.6571134914677881	0.40725670774430445	0.9030970333479381
Nf2	0.9	0.6232785131702095	0.45103211291659584	0.8520320905166814
Nf2	0.75	0.669743219682538	0.5141879047309037	0.8232139332771339
Nf2	0.5	0.7578103829728849	0.6593354051995434	0.8688000975713572
Palb2	0.5	0.712324885104915	0.5917214608589985	0.8448739666352967
Palb2	0.75	0.7196531333329586	0.5652527376771863	0.9374261005453502
Palb2	0.9	0.6709431658736034	0.547801378688484	0.8981580306963938
Palb2	0.95	0.7435153830948426	0.5165095413677822	1.072708544715171
Cdkn2a	0.5	1.0194471360065174	0.9096403960713682	1.1393201276316982
Cdkn2a	0.75	1.0883327319841243	0.9036079433253705	1.1822010373282061
Cdkn2a	0.9	1.1218898385565053	0.9394438062279769	1.3394634541370063
Cdkn2a	0.95	1.2444597512944753	0.9738247227300608	1.495446826660293
Arid2	0.5	0.9429886008060286	0.8112698015471994	1.1715929072009503
Arid2	0.75	0.8973654596789047	0.6781411825627494	1.2825869692944476
Arid2	0.9	0.7903595754311281	0.5907922748453278	1.2431829810465933
Arid2	0.95	0.8438366907338827	0.5564294797277914	1.375778016440719
Smad4	0.75	1.1795067222116697	0.989330459247725	1.550381673315595
Smad4	0.95	1.298027622971699	1.0514305088763423	1.5927350798963809
Smad4	0.5	1.1409312530472941	0.9810300841058682	1.456036134403184
Smad4	0.9	1.1608726656861432	0.9751957374533635	1.5594950630931985
Atrx	0.9	1.0198985042735045	0.7713291746346591	1.170209536962614
Atrx	0.75	0.9836853539087279	0.8407354161197004	1.1311884090899305
Atrx	0.5	1.0103358198136512	0.9028881337418215	1.1581826878090045
Atrx	0.95	0.9753562187556573	0.7877190920220104	1.224403907134403
Ptprd	0.5	1.0241739651891941	0.908192772089788	1.1681273720766499
Ptprd	0.75	1.0883327319841243	0.8951396056168023	1.2298097705797255
Ptprd	0.9	1.0321771387699663	0.820108576967789	1.2654522734024263
Ptprd	0.95	1.0717278864876163	0.8167153881429265	1.2919703846641666
Stag2	0.95	1.128147820338033	0.86022429201133	1.3553707813754683
Stag2	0.9	1.209174002520778	0.9623666632356079	1.5127060655061653
Stag2	0.5	1.5584553032291941	1.227760116602394	1.873748228785156
Stag2	0.75	1.525082309895324	1.169915411702992	1.852611426684946
Kmt2d	0.75	0.6181625144362295	0.4340864517895347	0.7807494029097836
Kmt2d	0.5	0.6881268168043992	0.5822577734759603	0.7970221603119652
Kmt2d	0.95	0.6847498978776746	0.5260632740614496	0.8073674423164156
Kmt2d	0.9	0.5966293040771956	0.46385568264975613	0.7615566262971583
Tsc1	0.5	1.0704194928068433	0.7846924927220769	1.8478609420152892
Tsc1	0.95	1.7638921320131662	1.1317100515491068	2.5700199931699865
Tsc1	0.9	1.5719640313390317	1.0459409138968605	2.579971325137857
Tsc1	0.75	1.3604159149801553	0.8891024563932265	2.467099818328465
p53	0.75	1.8735854626562138	1.0087032444279709	2.570703569821683
p53	0.5	1.146878028007332	0.8221970448570438	1.5202681631217234
p53	0.95	4.158736974090461	2.3294250341375196	6.203562473580704
p53	0.9	2.870103331057634	1.555897492757293	3.908484290587662
Brca2	0.95	0.8467729223943262	0.6299225318333528	1.061416231666776
Brca2	0.5	0.8839150084960555	0.7727185375978132	1.0427187240086864
Brca2	0.75	0.8230599319028588	0.6629549500844406	0.9559643016460373
Brca2	0.9	0.7789484406045587	0.6466546432723403	0.9494944110918067
Lkb1	0.5	0.5219533334830979	0.43557196906743484	0.7168545383201655
Lkb1	0.75	0.41418245571500534	0.31616008650166494	0.5856945625388227
Lkb1	0.95	0.4318481570669507	0.33399969334316504	0.6820197459759371
Lkb1	0.9	0.39667913105413116	0.3023146039027649	0.616142426840481
KrasWT	0.5	1.0482302628760154	0.7408036384799671	1.5294982417199008
KrasWT	0.75	0.9508351617965913	0.6961360694081414	1.2120178386647096
KrasWT	0.9	0.8404320987654323	0.6374316452086847	1.2151634436597052
KrasWT	0.95	0.7705926594799569	0.5782086168807465	1.214552105613658
Mga	0.95	1.232134480999616	0.9029390078826675	1.7563181100173548
Mga	0.75	1.1937746129299416	0.900926167202311	1.5824579943244417
Mga	0.9	1.2283392494362964	0.8955279690745134	1.6592358620681025
Mga	0.5	1.1519017458650564	0.8420063594533673	1.4385210968554265
Kdm6a	0.95	0.9640341566643591	0.7575821953139943	1.1509501938867601
Kdm6a	0.5	0.8892552413456851	0.7999609963567685	1.0000969976613006
Kdm6a	0.75	0.8813592678846722	0.7323771821092461	0.9765056036626774
Kdm6a	0.9	0.8345500949667617	0.7167920917790781	1.0267995894063586
Nf1	0.95	1.21967994516725	1.011538382977277	1.452442865562614
Nf1	0.9	1.1027006172839506	0.8443677944850365	1.4156815107313458
Nf1	0.75	0.984728769402689	0.6487206383941413	1.291526739640014
Nf1	0.5	0.8557939525033839	0.6659753469107426	1.0165856896380108
Rnf43	0.95	2.814700286936087	2.0399985243845076	3.854658097663529
Rnf43	0.9	2.855612250983666	2.080043991897352	3.452893455399063
Rnf43	0.75	2.7725972734910966	1.9201643278719946	3.3870691221283
Rnf43	0.5	1.9140748669830148	1.2194035496015434	2.740664431438008
Msh2	0.95	0.9273843436882564	0.66617925461776	1.1312403652386056
Msh2	0.75	0.7872207826286612	0.6523510619782013	1.002091029698868
Msh2	0.9	0.80077819078874	0.6374278688135168	1.0002840315301358
Msh2	0.5	0.8808660409556315	0.7522743594945114	1.0
Atm	0.9	1.0452284586157254	0.5498975172019851	1.3321405328285094
Atm	0.5	0.883526237300472	0.7245916596545539	1.1811098785986742
Atm	0.75	0.9439553050354376	0.6580505587914433	1.2124715572525706
Atm	0.95	0.9515859305472422	0.5517824498383131	1.1777781379230317
Fbxw7	0.95	0.7940210383393715	0.662790650332061	0.9882385433898568
Fbxw7	0.9	0.8445240939864592	0.7232040403831455	1.1728446442844118
Fbxw7	0.75	1.0779676583461804	0.8515842319304602	1.3890784328862111
Fbxw7	0.5	1.1387662981079254	0.9144789385172538	1.4501622570060373
Pten	0.95	1.6597052639324794	0.7022526405745366	2.5561068754181004
Pten	0.9	1.2606413341972915	0.6621881247245088	1.7248482056314514
Pten	0.75	0.9254559899243785	0.5505881327124781	1.3038106869412849
Pten	0.5	0.7604029068421787	0.6196092484617192	0.8945679762567554
Cmtr2	0.75	0.8810249513664083	0.751898367350063	1.0825981695601659
Cmtr2	0.9	0.8441193200664882	0.69878906596622	1.0461788856763863
Cmtr2	0.5	0.9486249671829877	0.8325354170692283	1.126330805405173
Cmtr2	0.95	0.9178571067503205	0.7105656540395876	1.0631603903151376
Keap1	0.75	0.5368972708621442	0.3428447481541127	0.8396303781109209
Keap1	0.9	0.4209969579229543	0.25321332096483423	0.8162187389608708
Keap1	0.95	0.582689909400107	0.2930284177571727	0.8958734494129813
Keap1	0.5	0.6750905600048749	0.5554127070545672	1.0230616252555362
