# Supplementary material for: Oncogenic context shapes the fitness landscape of tumor suppression
Source: Nat Commun. 2023 Oct 12;14:6422. doi: 10.1038/s41467-023-42156-y (PMC10570323; doi:10.1038/s41467-023-42156-y)
Supplement: Supplementary file 6 — Source Data [file 41467_2023_42156_MOESM6_ESM.zip › Source_Data/Figure4C.csv]

gene	relative_tumor_size	CI_lower	CI_upper	oncogene
Apc	1.1207479780106386	0.9778227987233721	1.3178664316359474	G12C
Rb1	1.721741331793632	1.377196816784655	2.1808389538686206	G12C
Setd2	5.314747694317448	4.615115860895272	6.006384155634657	G12C
Rbm10	1.4898675516415392	1.3257188973199108	1.7588100053520193	G12C
Nf2	1.1409879867107204	1.0494223967179284	1.2551221045393994	G12C
Palb2	0.9054316149008147	0.8280260985150126	0.9927904524714594	G12C
Cdkn2a	1.1957826098194075	1.0665155678320113	1.3675985900990195	G12C
Arid2	1.0744301103459215	0.8674403053580716	1.2007738423857919	G12C
Smad4	1.225653813871068	1.030454421247136	1.4072124264795955	G12C
Atrx	0.9680176586479219	0.8700063374287085	1.070442385937226	G12C
Ptprd	1.0575040260462623	0.917315311376469	1.1946137996170976	G12C
Stag2	4.769165686380112	3.995378303335546	5.826983371277416	G12C
Kmt2d	1.2717800440547307	1.0342894660372604	1.4531001480509131	G12C
Tsc1	3.2301755890010786	2.687735004000323	4.141795084313503	G12C
p53	1.2446936873747971	1.0676975385223433	1.3696684877633694	G12C
Brca2	0.9144537918330429	0.7818595391927178	1.0187389417792079	G12C
Lkb1	7.398056286019648	5.487232006845658	11.033960659160233	G12C
KrasWT	4.287712097383637	3.687669622047338	4.914346228171496	G12C
Mga	1.2982615811406242	1.1394558899655325	1.5046061022792632	G12C
Kdm6a	1.0258720179155079	0.956044156108063	1.0957236853913261	G12C
Nf1	5.326277719593368	3.541102083100293	6.902051333312616	G12C
Rnf43	1.5534659576601413	1.299059415228259	1.7349904600815873	G12C
Msh2	1.0605075187604778	0.9610917889866887	1.1274401860071757	G12C
Atm	1.1029830002600416	0.9740178086258732	1.3129919049924814	G12C
Fbxw7	1.6369765775840226	1.3767817636924502	1.8750617419388083	G12C
Pten	14.131175030359154	5.013491673115467	22.92803626039727	G12C
Cmtr2	1.1574728488617911	0.9493716261867752	1.3523535024578668	G12C
Keap1	1.4081702783445482	1.1656204965205483	1.6687172442246925	G12C
Apc	1.4326642952245048	1.0739298256481067	1.9947168221348053	BRAF
Rb1	1.2605568679341297	0.880478808194542	1.5290528693157155	BRAF
Setd2	1.508088605963935	1.1337841855861357	2.5930211993530485	BRAF
Rbm10	1.2694795983369824	0.9657697958595148	1.6481453167365403	BRAF
Nf2	0.829464889507458	0.6763911023158572	1.0968947886532727	BRAF
Palb2	0.9489162772722862	0.7928622255187309	1.1494970344293933	BRAF
Cdkn2a	1.2114971857096626	0.6841427777174673	2.035797440691331	BRAF
Arid2	1.3818733614187957	0.7447311826125566	2.026636873147951	BRAF
Smad4	1.0217435779719795	0.6993433265929017	1.2881016094224216	BRAF
Atrx	0.9280070046854295	0.7300701121854438	1.3229999625196676	BRAF
Ptprd	1.107646196611374	0.7749336049398053	1.3435127931399415	BRAF
Stag2	1.4340893986423273	1.2150344584112875	1.8286565931084113	BRAF
Kmt2d	1.0728815490227193	0.6178483023527387	1.583324472999679	BRAF
Tsc1	0.7423849579745863	0.591896166067279	1.0750311661318688	BRAF
p53	1.2551929546917835	0.8242171221162075	1.6660971140919667	BRAF
Brca2	0.9507010288738579	0.716496048609896	1.4669834686063048	BRAF
Lkb1	0.8559664548881143	0.6735524543413791	1.2822159197608138	BRAF
KrasWT	1.0100880929804714	0.8630831550416849	1.3023558624082407	BRAF
Mga	1.17326629396996	0.8822714805689109	1.5796626786387518	BRAF
Kdm6a	0.9825938047420072	0.849846847844543	1.1608204251727567	BRAF
Nf1	1.2309424037539431	0.7787480210069616	1.495145863233621	BRAF
Rnf43	2.4370563309208366	1.9747286597893734	3.5538830725947537	BRAF
Msh2	0.9578598195510742	0.762962051976511	1.2305143520117887	BRAF
Atm	0.8390215123494223	0.5885936792119567	1.0969333996026147	BRAF
Fbxw7	2.195952210581593	1.7074517920340926	2.66971114499409	BRAF
Pten	2.3517676669221976	1.6036972448411986	3.547920936033812	BRAF
Cmtr2	1.3227640396733231	0.6487004135458728	1.5456544594308304	BRAF
Keap1	1.3651503488091925	1.0071163320119607	2.0029921207233565	BRAF
