# Supplementary material for: Oncogenic context shapes the fitness landscape of tumor suppression
Source: Nat Commun. 2023 Oct 12;14:6422. doi: 10.1038/s41467-023-42156-y (PMC10570323; doi:10.1038/s41467-023-42156-y)
Supplement: Supplementary file 6 — Source Data [file 41467_2023_42156_MOESM6_ESM.zip › Source_Data/Figure4D.csv]

gene	relative_tumor_size	CI_lower	CI_upper	oncogene
Apc	1.617446470640482	1.2403268050736687	1.954272611106546	EGFR
Rb1	1.2612554378530278	1.0041971008738906	1.4992900103825877	EGFR
Setd2	0.7754760096667763	0.4112942934618831	1.0819817595558603	EGFR
Rbm10	1.9145036310274612	1.5317309051069068	2.3781586447055303	EGFR
Nf2	0.6571134914677881	0.40725670774430445	0.9030970333479381	EGFR
Palb2	0.7435153830948426	0.5165095413677822	1.072708544715171	EGFR
Cdkn2a	1.2444597512944753	0.9738247227300608	1.495446826660293	EGFR
Arid2	0.8438366907338827	0.5564294797277914	1.375778016440719	EGFR
Smad4	1.298027622971699	1.0514305088763423	1.5927350798963809	EGFR
Atrx	0.9753562187556573	0.7877190920220104	1.224403907134403	EGFR
Ptprd	1.0717278864876163	0.8167153881429265	1.2919703846641666	EGFR
Stag2	1.128147820338033	0.86022429201133	1.3553707813754683	EGFR
Kmt2d	0.6847498978776746	0.5260632740614496	0.8073674423164156	EGFR
Tsc1	1.7638921320131662	1.1317100515491068	2.5700199931699865	EGFR
p53	4.158736974090461	2.3294250341375196	6.203562473580704	EGFR
Brca2	0.8467729223943262	0.6299225318333528	1.061416231666776	EGFR
Lkb1	0.4318481570669507	0.33399969334316504	0.6820197459759371	EGFR
KrasWT	0.7705926594799569	0.5782086168807465	1.214552105613658	EGFR
Mga	1.232134480999616	0.9029390078826675	1.7563181100173548	EGFR
Kdm6a	0.9640341566643591	0.7575821953139943	1.1509501938867601	EGFR
Nf1	1.21967994516725	1.011538382977277	1.452442865562614	EGFR
Rnf43	2.814700286936087	2.0399985243845076	3.854658097663529	EGFR
Msh2	0.9273843436882564	0.66617925461776	1.1312403652386056	EGFR
Atm	0.9515859305472422	0.5517824498383131	1.1777781379230317	EGFR
Fbxw7	0.7940210383393715	0.662790650332061	0.9882385433898568	EGFR
Pten	1.6597052639324794	0.7022526405745366	2.5561068754181004	EGFR
Cmtr2	0.9178571067503205	0.7105656540395876	1.0631603903151376	EGFR
Keap1	0.582689909400107	0.2930284177571727	0.8958734494129813	EGFR
Apc	1.1207479780106386	0.9778227987233721	1.3178664316359474	G12C
Rb1	1.721741331793632	1.377196816784655	2.1808389538686206	G12C
Setd2	5.314747694317448	4.615115860895272	6.006384155634657	G12C
Rbm10	1.4898675516415392	1.3257188973199108	1.7588100053520193	G12C
Nf2	1.1409879867107204	1.0494223967179284	1.2551221045393994	G12C
Palb2	0.9054316149008147	0.8280260985150126	0.9927904524714594	G12C
Cdkn2a	1.1957826098194075	1.0665155678320113	1.3675985900990195	G12C
Arid2	1.0744301103459215	0.8674403053580716	1.2007738423857919	G12C
Smad4	1.225653813871068	1.030454421247136	1.4072124264795955	G12C
Atrx	0.9680176586479219	0.8700063374287085	1.070442385937226	G12C
Ptprd	1.0575040260462623	0.917315311376469	1.1946137996170976	G12C
Stag2	4.769165686380112	3.995378303335546	5.826983371277416	G12C
Kmt2d	1.2717800440547307	1.0342894660372604	1.4531001480509131	G12C
Tsc1	3.2301755890010786	2.687735004000323	4.141795084313503	G12C
p53	1.2446936873747971	1.0676975385223433	1.3696684877633694	G12C
Brca2	0.9144537918330429	0.7818595391927178	1.0187389417792079	G12C
Lkb1	7.398056286019648	5.487232006845658	11.033960659160233	G12C
KrasWT	4.287712097383637	3.687669622047338	4.914346228171496	G12C
Mga	1.2982615811406242	1.1394558899655325	1.5046061022792632	G12C
Kdm6a	1.0258720179155079	0.956044156108063	1.0957236853913261	G12C
Nf1	5.326277719593368	3.541102083100293	6.902051333312616	G12C
Rnf43	1.5534659576601413	1.299059415228259	1.7349904600815873	G12C
Msh2	1.0605075187604778	0.9610917889866887	1.1274401860071757	G12C
Atm	1.1029830002600416	0.9740178086258732	1.3129919049924814	G12C
Fbxw7	1.6369765775840226	1.3767817636924502	1.8750617419388083	G12C
Pten	14.131175030359154	5.013491673115467	22.92803626039727	G12C
Cmtr2	1.1574728488617911	0.9493716261867752	1.3523535024578668	G12C
Keap1	1.4081702783445482	1.1656204965205483	1.6687172442246925	G12C
