# Supplementary material for: Oncogenic context shapes the fitness landscape of tumor suppression
Source: Nat Commun. 2023 Oct 12;14:6422. doi: 10.1038/s41467-023-42156-y (PMC10570323; doi:10.1038/s41467-023-42156-y)
Supplement: Supplementary file 6 — Source Data [file 41467_2023_42156_MOESM6_ESM.zip › Source_Data/Figure4E.csv]

quantile	relative_tumor_size	CI_lower	CI_upper	oncogene
0.5	1.2799736585388646	1.1610559274682932	1.4031769390769853	G12D
0.75	2.9739426848057873	2.543399618547711	3.352510562728427	G12D
0.9	4.261667817393139	3.8911033578267586	4.810089838253829	G12D
0.95	3.9556070846646243	3.542467527828997	4.464367302762024	G12D
0.5	1.0482302628760154	0.7408036384799671	1.5294982417199008	EGFR
0.75	0.9508351617965913	0.6961360694081414	1.2120178386647096	EGFR
0.9	0.8404320987654323	0.6374316452086847	1.2151634436597052	EGFR
0.95	0.7705926594799569	0.5782086168807465	1.214552105613658	EGFR
0.5	1.1819992290890402	1.093054494824249	1.2890861857640867	G12C
0.75	1.6723963908136632	1.3963162591363665	2.02133720762223	G12C
0.9	3.352848438355226	2.704081157968644	3.858942060293656	G12C
0.95	4.287712097383637	3.687669622047338	4.914346228171496	G12C
0.5	0.978271520147636	0.8073805721367389	1.199915905039546	BRAF
0.75	0.9374991677811247	0.8182717577425472	1.144550656255782	BRAF
0.9	0.9731291689334363	0.8307272048817047	1.2373856867427142	BRAF
0.95	1.0100880929804714	0.8630831550416849	1.3023558624082407	BRAF
