# Supplementary material for: Oncogenic context shapes the fitness landscape of tumor suppression
Source: Nat Commun. 2023 Oct 12;14:6422. doi: 10.1038/s41467-023-42156-y (PMC10570323; doi:10.1038/s41467-023-42156-y)
Supplement: Supplementary file 6 — Source Data [file 41467_2023_42156_MOESM6_ESM.zip › Source_Data/Figure4F.csv]

quantile	relative_tumor_size	CI_lower	CI_upper	oncogene
0.95	2.0685120313741	1.701685534019969	2.512357841600191	G12D
0.9	1.9538915360001416	1.6552196623886444	2.325885906197589	G12D
0.75	1.4547194746318075	1.302995432388568	1.651741962706673	G12D
0.5	1.1056491221274636	1.035346705401702	1.17766729354169	G12D
0.95	2.814700286936087	2.0399985243845076	3.854658097663529	EGFR
0.9	2.855612250983666	2.080043991897352	3.452893455399063	EGFR
0.75	2.7725972734910966	1.9201643278719946	3.3870691221283	EGFR
0.5	1.9140748669830148	1.2194035496015434	2.740664431438008	EGFR
0.95	1.5534659576601413	1.299059415228259	1.7349904600815873	G12C
0.9	1.2738914232809766	1.0831920996212838	1.4317723281557275	G12C
0.75	1.1095484445662602	1.0333196052679838	1.170826603897843	G12C
0.5	1.0506659814124801	0.9996850444881762	1.0832691137828199	G12C
0.95	2.4370563309208366	1.9747286597893734	3.5538830725947537	BRAF
0.9	2.5758533652084465	2.0631777188027205	3.701137484530202	BRAF
0.75	2.4383315811715103	1.8944081428994086	3.3603154912634885	BRAF
0.5	2.3197736958398387	1.5012720159782842	3.0879786190268774	BRAF
