# Supplementary material for: Oncogenic context shapes the fitness landscape of tumor suppression
Source: Nat Commun. 2023 Oct 12;14:6422. doi: 10.1038/s41467-023-42156-y (PMC10570323; doi:10.1038/s41467-023-42156-y)
Supplement: Supplementary file 6 — Source Data [file 41467_2023_42156_MOESM6_ESM.zip › Source_Data/Figure4G.csv]

quantile	relative_tumor_size	CI_lower	CI_upper	oncogene
0.95	2.537005148152779	2.267507725170072	3.018232252075197	G12D
0.9	2.7268700959217598	2.475113660096761	3.0626728770843594	G12D
0.75	2.5345671455244423	2.1956937692790053	2.830264910715225	G12D
0.5	1.5356752254620067	1.3212838411904833	1.7901987760793865	G12D
0.95	0.7940210383393715	0.662790650332061	0.9882385433898568	EGFR
0.9	0.8445240939864592	0.7232040403831455	1.1728446442844118	EGFR
0.75	1.0779676583461804	0.8515842319304602	1.3890784328862111	EGFR
0.5	1.1387662981079254	0.9144789385172538	1.4501622570060373	EGFR
0.95	1.6369765775840226	1.3767817636924502	1.8750617419388083	G12C
0.9	1.5818598916516737	1.285822151644947	1.7639606258647147	G12C
0.75	1.3127141419332733	1.143159140897422	1.5140408701877666	G12C
0.5	1.118848324855665	1.043802619453288	1.2027548448766474	G12C
0.95	2.195952210581593	1.7074517920340926	2.66971114499409	BRAF
0.9	1.8937564199078711	1.6259632292868422	2.2662940799814892	BRAF
0.75	1.7714806322525838	1.537863099255511	1.9622186843585745	BRAF
0.5	1.5164291222808433	1.3398136070286994	1.7458609106027292	BRAF
