# Supplementary material for: Oncogenic context shapes the fitness landscape of tumor suppression
Source: Nat Commun. 2023 Oct 12;14:6422. doi: 10.1038/s41467-023-42156-y (PMC10570323; doi:10.1038/s41467-023-42156-y)
Supplement: Supplementary file 6 — Source Data [file 41467_2023_42156_MOESM6_ESM.zip › Source_Data/Figure4H.csv]

gene	tumor_enrichment	CI_lower_tumor_enrichment	CI_upper_tumor_enrichment	relative_tumor_size	CI_lower_size_percetile	CI_upper_size_percetile
Pten	6.51014010619922	4.885913864246608	9.388141775348124	1.6597052639324794	0.7022526405745366	2.5561068754181004
Lkb1	0.1798987530433963	0.1241725007032763	0.2062931131311403	0.4318481570669507	0.33399969334316504	0.6820197459759371
Nf1	2.4859483062740497	2.256399467862607	2.783172718083332	1.21967994516725	1.011538382977277	1.452442865562614
Setd2	0.7942983885003816	0.5769276877309745	0.935008940196254	0.7754760096667763	0.4112942934618831	1.0819817595558603
Stag2	1.24238251536888	1.1131625547208277	1.3007461959674715	1.128147820338033	0.86022429201133	1.3553707813754683
KrasWT	0.2402025111596745	0.2002717231359751	0.2726921765357138	0.7705926594799569	0.5782086168807465	1.214552105613658
Tsc1	0.694924690244337	0.5423572520320286	0.8221158765559178	1.7638921320131662	1.1317100515491068	2.5700199931699865
Rb1	1.0170453902929542	0.9562703125686678	1.0999977260184368	1.2612554378530278	1.0041971008738906	1.4992900103825877
Fbxw7	1.2668860954889525	1.088744756617556	1.38153735340729	0.7940210383393715	0.662790650332061	0.9882385433898568
Rnf43	1.1717947572902243	1.0507250038205285	1.3207694377168644	2.814700286936087	2.0399985243845076	3.854658097663529
Rbm10	0.8718033330722008	0.7765496646254398	0.9538058008621504	1.9145036310274612	1.5317309051069068	2.3781586447055303
Mga	0.888893674061553	0.8092438839857812	0.9964831790117992	1.232134480999616	0.9029390078826675	1.7563181100173548
Keap1	0.3161745427553533	0.2492859002222348	0.362339149392885	0.582689909400107	0.2930284177571727	0.8958734494129813
Kmt2d	2.0527672308073184	1.6546129760703996	2.3762177780902127	0.6847498978776746	0.5260632740614496	0.8073674423164156
Smad4	0.7320532568744376	0.6608292742407729	0.769937862239205	1.298027622971699	1.0514305088763423	1.5927350798963809
Cmtr2	0.7852080559456516	0.7128100424124812	0.8531152724210235	0.9178571067503205	0.7105656540395876	1.0631603903151376
p53	1.4424336077161548	1.354702922749897	1.652521266687178	4.158736974090461	2.3294250341375196	6.203562473580704
Cdkn2a	1.265589577623761	1.2007525393535503	1.342199305671827	1.2444597512944753	0.9738247227300608	1.495446826660293
Nf2	0.6327638953245369	0.5338422605621467	0.7250850647354844	0.6571134914677881	0.40725670774430445	0.9030970333479381
Apc	0.7988323609754707	0.7273111035533978	0.8754450619109212	1.617446470640482	1.2403268050736687	1.954272611106546
Ptprd	1.0636439087166838	1.0152122529548917	1.1027584240733943	1.0717278864876163	0.8167153881429265	1.2919703846641666
Atm	0.8000368288908485	0.67014114560393	0.9264991866970376	0.9515859305472422	0.5517824498383131	1.1777781379230317
Msh2	0.8513730099369591	0.8125998359994788	0.88615104349718	0.9273843436882564	0.66617925461776	1.1312403652386056
Arid2	0.7929703633023342	0.6488484905675086	0.8705320348869886	0.8438366907338827	0.5564294797277914	1.375778016440719
Kdm6a	1.3589845543297694	1.2531401093517172	1.495706146173693	0.9640341566643591	0.7575821953139943	1.1509501938867601
Atrx	0.883024030462994	0.8254665502553163	0.9647208230904466	0.9753562187556573	0.7877190920220104	1.224403907134403
Brca2	0.7002124464946329	0.6389914763532386	0.7501574248795283	0.8467729223943262	0.6299225318333528	1.061416231666776
Palb2	0.5749105445181382	0.5187463315070192	0.6222905293716026	0.7435153830948426	0.5165095413677822	1.072708544715171
