# Supplementary material for: Oncogenic context shapes the fitness landscape of tumor suppression
Source: Nat Commun. 2023 Oct 12;14:6422. doi: 10.1038/s41467-023-42156-y (PMC10570323; doi:10.1038/s41467-023-42156-y)
Supplement: Supplementary file 6 — Source Data [file 41467_2023_42156_MOESM6_ESM.zip › Source_Data/Figure5A.csv]

gene	tumor_enrichment	CI_lower	CI_upper
Pten	3.0181472578551847	2.689581430396416	3.4389902731228608
Lkb1	0.9050364450091852	0.8133199286479308	1.0270376206438172
Nf1	1.666457608040805	1.547755267510283	1.884204429212395
Setd2	0.990473211485879	0.9213106273369897	1.116655407727274
Stag2	0.9382192459848396	0.8317859059146612	1.126284817770164
KrasWT	1.3218395269527794	1.238079763851634	1.4797193031871816
Tsc1	1.1344320165311967	1.0726325897230504	1.2827445468207566
Rb1	1.0627301773935098	0.9979820015039258	1.1599596048830831
Fbxw7	1.2448838054561768	1.1138867804144097	1.3705394931812165
Rnf43	1.0557540091591695	1.0055123473243668	1.1040822859783397
Rbm10	0.9545445281639062	0.9089643150390632	1.0186947911684154
Mga	1.0382008428943987	0.9828416295670483	1.119409608891092
Keap1	0.9556092226827672	0.9138117848266248	1.0023220931540542
Kmt2d	1.0652306869931396	1.013010898337872	1.1298372686232847
Smad4	0.8159342992347806	0.7890775948815589	0.8553329328356238
Cmtr2	0.9008467922413036	0.8450221258343195	0.9455605531908544
p53	1.4170155602728949	1.312561871991258	1.545692251027568
Cdkn2a	1.147798934018567	1.0986847277089813	1.2170941186000293
Nf2	0.9620454408171664	0.9356079902487958	0.9911093313358512
Apc	0.9577478875365908	0.9075345296159189	0.9957645439552556
Ptprd	0.9840984420974478	0.9570481701593097	1.0217279461309827
Atm	0.9251745003027132	0.886692050999113	0.973662802912698
Msh2	0.9133182873526766	0.8901662878054342	0.937924260179341
Arid2	0.7386461435040229	0.7039171361601815	0.7703660697997106
Kdm6a	1.0112567251477924	0.9626995937237248	1.069916925675189
Atrx	0.9742266006860788	0.9314975968992346	1.024391155740415
Brca2	0.9446621892580838	0.906028414981798	1.0031189115957917
Palb2	0.8952619471006514	0.8434380950358283	0.9341159671239232
