# Supplementary material for: Oncogenic context shapes the fitness landscape of tumor suppression
Source: Nat Commun. 2023 Oct 12;14:6422. doi: 10.1038/s41467-023-42156-y (PMC10570323; doi:10.1038/s41467-023-42156-y)
Supplement: Supplementary file 6 — Source Data [file 41467_2023_42156_MOESM6_ESM.zip › Source_Data/Figure5B.csv]

gene	tumor_enrichment	CI_lower	CI_upper
Pten	2.2621088310255133	1.9252241126264888	2.8179829262927583
Lkb1	0.6134537718521899	0.5525924183177277	0.6770292596777346
Nf1	1.7622494617665247	1.651829078004879	1.9866300760079405
Setd2	0.7117014788893966	0.6204533801406549	0.8193815105881125
Stag2	0.6810538238810812	0.6122099018478777	0.7618826594368934
KrasWT	1.1022757002052403	1.038588277836119	1.1676129556218984
Tsc1	1.038618036330038	0.9635760925868472	1.1047496039719873
Rb1	0.9705434564957266	0.9067916592256768	1.022437896490787
Fbxw7	0.9332712320026212	0.8658241268913023	0.992145849212612
Rnf43	0.944184555558475	0.8881261767816557	1.0043742693475204
Rbm10	0.931227082237771	0.8681495083781484	1.0087467897154112
Mga	1.1701271048450097	1.1145957292297668	1.2302221131927846
Keap1	0.9123770690377494	0.8225378957369148	0.9701289351959136
Kmt2d	0.880143628672229	0.8093302555056867	0.9497043897930764
Smad4	0.747866525826484	0.6949230794258989	0.7890035804643539
Cmtr2	0.828566332516633	0.7305193851683872	0.9155188955451308
p53	2.235916805931532	2.030145260939653	2.570465374220278
Cdkn2a	1.6268467851337949	1.514235030939809	1.7930238433265595
Nf2	1.033924255724613	0.985767617353256	1.0851732866946395
Apc	0.9823795213586756	0.9170197989708708	1.0413639032350963
Ptprd	1.0344307111984026	0.9883366714526736	1.0988763622741822
Atm	0.841605214800458	0.7797129830889854	0.914547335531225
Msh2	0.9836466131121973	0.9451690815457676	1.0265345611849437
Arid2	0.7264030069182655	0.6652691372674862	0.8067683560960585
Kdm6a	1.0642722269314122	1.010571324946214	1.111774455311321
Atrx	0.9477133684696432	0.8865018534434199	1.0307942985990797
Brca2	0.9486211710823778	0.852402902947954	1.0688947341212776
Palb2	0.9036962423148148	0.8528478398885576	0.9474880650923206
