# Supplementary material for: Oncogenic context shapes the fitness landscape of tumor suppression
Source: Nat Commun. 2023 Oct 12;14:6422. doi: 10.1038/s41467-023-42156-y (PMC10570323; doi:10.1038/s41467-023-42156-y)
Supplement: Supplementary file 6 — Source Data [file 41467_2023_42156_MOESM6_ESM.zip › Source_Data/Figure5C.csv]

gene	tumor_enrichment	CI_lower	CI_upper
Pten	1.4315107997784535	1.2004912555030725	1.7858451657958565
Lkb1	1.0438999202407468	0.940645772633014	1.1527845010843123
Nf1	0.9940415683717244	0.8927620697982932	1.103729050462218
Setd2	0.9237088764867364	0.8483444667931419	1.092228030102332
Stag2	0.9054233164978313	0.798746199578103	1.0374452099075735
KrasWT	0.9527664690920412	0.9124040165547213	1.0211754925734324
Tsc1	0.8736432727504967	0.7967063231027062	0.9799545063545272
Rb1	0.961226303869199	0.8116807277611545	1.0810419468098815
Fbxw7	1.1672704303388552	1.096313548773563	1.2324959177364148
Rnf43	0.8624397397480272	0.7607559344187299	0.9808011849004704
Rbm10	0.9150451669328956	0.8588926044985876	0.9855334637577224
Mga	0.8592914185040447	0.8046541663466427	0.9293870427409628
Keap1	0.7796169863208783	0.671015760601942	0.8823193151098935
Kmt2d	1.1602173695833244	0.8546738909493774	1.4560059742861815
Smad4	0.9753035665625508	0.890859859224638	1.0852457261664528
Cmtr2	0.9939389035555882	0.9164396137030302	1.084195223656427
p53	1.2787600601752986	1.074977166611034	1.5837763917927783
Cdkn2a	1.0700784846232252	0.9687484046915126	1.164418219401122
Nf2	0.9421667747010004	0.893619156440008	1.0102208019204273
Apc	1.0102393330326551	0.9102321589592766	1.1437346055501607
Ptprd	0.9744517107614482	0.8892716221278297	1.1544577683170645
Atm	0.9875921577043772	0.8955321272924273	1.1095272169716055
Msh2	0.9188206323259984	0.8294280953892481	1.0962619227255477
Arid2	0.7762211904341222	0.6654681068371082	0.8695426527872919
Kdm6a	0.9518053025200154	0.8859479582735538	1.0263625056635362
Atrx	0.9727268756506944	0.894096920750905	1.088467683210757
Brca2	0.9891771779125964	0.9057221763675404	1.1494754306508383
Palb2	1.0542466108780395	1.0105519313285285	1.121470548833002
