# Supplementary material for: Oncogenic context shapes the fitness landscape of tumor suppression
Source: Nat Commun. 2023 Oct 12;14:6422. doi: 10.1038/s41467-023-42156-y (PMC10570323; doi:10.1038/s41467-023-42156-y)
Supplement: Supplementary file 6 — Source Data [file 41467_2023_42156_MOESM6_ESM.zip › Source_Data/Figure5D.csv]

gene	tumor_enrichment	CI_lower	CI_upper
Pten	6.51014010619922	4.885913864246608	9.388141775348124
Lkb1	0.1798987530433963	0.1241725007032763	0.2062931131311403
Nf1	2.4859483062740497	2.256399467862607	2.783172718083332
Setd2	0.7942983885003816	0.5769276877309745	0.935008940196254
Stag2	1.24238251536888	1.1131625547208277	1.3007461959674715
KrasWT	0.2402025111596745	0.2002717231359751	0.2726921765357138
Tsc1	0.694924690244337	0.5423572520320286	0.8221158765559178
Rb1	1.0170453902929542	0.9562703125686678	1.0999977260184368
Fbxw7	1.2668860954889525	1.088744756617556	1.38153735340729
Rnf43	1.1717947572902243	1.0507250038205285	1.3207694377168644
Rbm10	0.8718033330722008	0.7765496646254398	0.9538058008621504
Mga	0.888893674061553	0.8092438839857812	0.9964831790117992
Keap1	0.3161745427553533	0.2492859002222348	0.362339149392885
Kmt2d	2.0527672308073184	1.6546129760703996	2.3762177780902127
Smad4	0.7320532568744376	0.6608292742407729	0.769937862239205
Cmtr2	0.7852080559456516	0.7128100424124812	0.8531152724210235
p53	1.4424336077161548	1.354702922749897	1.652521266687178
Cdkn2a	1.265589577623761	1.2007525393535503	1.342199305671827
Nf2	0.6327638953245369	0.5338422605621467	0.7250850647354844
Apc	0.7988323609754707	0.7273111035533978	0.8754450619109212
Ptprd	1.0636439087166838	1.0152122529548917	1.1027584240733943
Atm	0.8000368288908485	0.67014114560393	0.9264991866970376
Msh2	0.8513730099369591	0.8125998359994788	0.88615104349718
Arid2	0.7929703633023342	0.6488484905675086	0.8705320348869886
Kdm6a	1.3589845543297694	1.2531401093517172	1.495706146173693
Atrx	0.883024030462994	0.8254665502553163	0.9647208230904466
Brca2	0.7002124464946329	0.6389914763532386	0.7501574248795283
Palb2	0.5749105445181382	0.5187463315070192	0.6222905293716026
