# Supplementary material for: Oncogenic context shapes the fitness landscape of tumor suppression
Source: Nat Commun. 2023 Oct 12;14:6422. doi: 10.1038/s41467-023-42156-y (PMC10570323; doi:10.1038/s41467-023-42156-y)
Supplement: Supplementary file 6 — Source Data [file 41467_2023_42156_MOESM6_ESM.zip › Source_Data/Figure5E.csv]

gene	tumor_enrichment	CI_lower_tumor_enrichment	CI_upper_tumor_enrichment	relative_tumor_size	CI_lower_size_percetile	CI_upper_size_percetile
Pten	3.0181472578551847	2.689581430396416	3.4389902731228608	14.131175030359154	5.013491673115467	22.92803626039727
Lkb1	0.9050364450091852	0.8133199286479308	1.0270376206438172	7.398056286019648	5.487232006845658	11.033960659160233
Nf1	1.666457608040805	1.547755267510283	1.884204429212395	5.326277719593368	3.541102083100293	6.902051333312616
Setd2	0.990473211485879	0.9213106273369897	1.116655407727274	5.314747694317448	4.615115860895272	6.006384155634657
Stag2	0.9382192459848396	0.8317859059146612	1.126284817770164	4.769165686380112	3.995378303335546	5.826983371277416
KrasWT	1.3218395269527794	1.238079763851634	1.4797193031871816	4.287712097383637	3.687669622047338	4.914346228171496
Tsc1	1.1344320165311967	1.0726325897230504	1.2827445468207566	3.2301755890010786	2.687735004000323	4.141795084313503
Rb1	1.0627301773935098	0.9979820015039258	1.1599596048830831	1.721741331793632	1.377196816784655	2.1808389538686206
Fbxw7	1.2448838054561768	1.1138867804144097	1.3705394931812165	1.6369765775840226	1.3767817636924502	1.8750617419388083
Rnf43	1.0557540091591695	1.0055123473243668	1.1040822859783397	1.5534659576601413	1.299059415228259	1.7349904600815873
Rbm10	0.9545445281639062	0.9089643150390632	1.0186947911684154	1.4898675516415392	1.3257188973199108	1.7588100053520193
Mga	1.0382008428943987	0.9828416295670483	1.119409608891092	1.2982615811406242	1.1394558899655325	1.5046061022792632
Keap1	0.9556092226827672	0.9138117848266248	1.0023220931540542	1.4081702783445482	1.1656204965205483	1.6687172442246925
Kmt2d	1.0652306869931396	1.013010898337872	1.1298372686232847	1.2717800440547307	1.0342894660372604	1.4531001480509131
Smad4	0.8159342992347806	0.7890775948815589	0.8553329328356238	1.225653813871068	1.030454421247136	1.4072124264795955
Cmtr2	0.9008467922413036	0.8450221258343195	0.9455605531908544	1.1574728488617911	0.9493716261867752	1.3523535024578668
p53	1.4170155602728949	1.312561871991258	1.545692251027568	1.2446936873747971	1.0676975385223433	1.3696684877633694
Cdkn2a	1.147798934018567	1.0986847277089813	1.2170941186000293	1.1957826098194075	1.0665155678320113	1.3675985900990195
Nf2	0.9620454408171664	0.9356079902487958	0.9911093313358512	1.1409879867107204	1.0494223967179284	1.2551221045393994
Apc	0.9577478875365908	0.9075345296159189	0.9957645439552556	1.1207479780106386	0.9778227987233721	1.3178664316359474
Ptprd	0.9840984420974478	0.9570481701593097	1.0217279461309827	1.0575040260462623	0.917315311376469	1.1946137996170976
Atm	0.9251745003027132	0.886692050999113	0.973662802912698	1.1029830002600416	0.9740178086258732	1.3129919049924814
Msh2	0.9133182873526766	0.8901662878054342	0.937924260179341	1.0605075187604778	0.9610917889866887	1.1274401860071757
Arid2	0.7386461435040229	0.7039171361601815	0.7703660697997106	1.0744301103459215	0.8674403053580716	1.2007738423857919
Kdm6a	1.0112567251477924	0.9626995937237248	1.069916925675189	1.0258720179155079	0.956044156108063	1.0957236853913261
Atrx	0.9742266006860788	0.9314975968992346	1.024391155740415	0.9680176586479219	0.8700063374287085	1.070442385937226
Brca2	0.9446621892580838	0.906028414981798	1.0031189115957917	0.9144537918330429	0.7818595391927178	1.0187389417792079
Palb2	0.8952619471006514	0.8434380950358283	0.9341159671239232	0.9054316149008147	0.8280260985150126	0.9927904524714594
