# Supplementary material for: Oncogenic context shapes the fitness landscape of tumor suppression
Source: Nat Commun. 2023 Oct 12;14:6422. doi: 10.1038/s41467-023-42156-y (PMC10570323; doi:10.1038/s41467-023-42156-y)
Supplement: Supplementary file 6 — Source Data [file 41467_2023_42156_MOESM6_ESM.zip › Source_Data/Figure5F.csv]

gene	tumor_enrichment	CI_lower_tumor_enrichment	CI_upper_tumor_enrichment	relative_tumor_size	CI_lower_size_percetile	CI_upper_size_percetile
Pten	2.2621088310255133	1.9252241126264888	2.8179829262927583	19.918470203656522	14.094765561234246	24.146477205852825
Lkb1	0.6134537718521899	0.5525924183177277	0.6770292596777346	10.191479786455176	8.720025282927791	11.953743089252638
Nf1	1.7622494617665247	1.651829078004879	1.9866300760079405	3.8553033302426214	3.217983557272296	4.89730164916468
Setd2	0.7117014788893966	0.6204533801406549	0.8193815105881125	5.078872157826724	4.329862631056339	5.905291372621298
Stag2	0.6810538238810812	0.6122099018478777	0.7618826594368934	5.728972900986679	4.774428520272189	6.946600006563634
KrasWT	1.1022757002052403	1.038588277836119	1.1676129556218984	3.9556070846646243	3.542467527828997	4.464367302762024
Tsc1	1.038618036330038	0.9635760925868472	1.1047496039719873	3.405319142704604	3.1002508285718084	3.9006661938184477
Rb1	0.9705434564957266	0.9067916592256768	1.022437896490787	3.3589163918893963	2.762420227348904	3.7904456866863057
Fbxw7	0.9332712320026212	0.8658241268913023	0.992145849212612	2.537005148152779	2.267507725170072	3.018232252075197
Rnf43	0.944184555558475	0.8881261767816557	1.0043742693475204	2.0685120313741	1.701685534019969	2.512357841600191
Rbm10	0.931227082237771	0.8681495083781484	1.0087467897154112	1.781257337390485	1.541571221902331	2.006953046855792
Mga	1.1701271048450097	1.1145957292297668	1.2302221131927846	1.3356181523336734	1.1784002110285408	1.5823056405885085
Keap1	0.9123770690377494	0.8225378957369148	0.9701289351959136	1.1993731925801123	1.0344308713173505	1.4035183995239753
Kmt2d	0.880143628672229	0.8093302555056867	0.9497043897930764	2.748125269334547	2.1112334035755334	3.156163287235584
Smad4	0.747866525826484	0.6949230794258989	0.7890035804643539	1.3091775888621653	1.1494957478752026	1.6306082397385435
Cmtr2	0.828566332516633	0.7305193851683872	0.9155188955451308	2.3651418862699245	2.016205609091577	2.8488179403677263
p53	2.235916805931532	2.030145260939653	2.570465374220278	1.5429942428395846	1.2686174630362566	1.914432442844326
Cdkn2a	1.6268467851337949	1.514235030939809	1.7930238433265595	1.4358753375525424	1.2667805125068206	1.670898063843443
Nf2	1.033924255724613	0.985767617353256	1.0851732866946395	1.3465058340692428	1.2098071987974397	1.4750351140760385
Apc	0.9823795213586756	0.9170197989708708	1.0413639032350963	1.4469342817981858	1.2568635596374471	1.622675425867031
Ptprd	1.0344307111984026	0.9883366714526736	1.0988763622741822	0.992562250106922	0.8550109615646739	1.1602645208078557
Atm	0.841605214800458	0.7797129830889854	0.914547335531225	0.988413649727984	0.8595930205106539	1.092030781896366
Msh2	0.9836466131121973	0.9451690815457676	1.0265345611849437	0.9400395930508849	0.8603004380437888	1.0204670370752564
Arid2	0.7264030069182655	0.6652691372674862	0.8067683560960585	1.0602673925925263	0.9279250791371921	1.233197011238012
Kdm6a	1.0642722269314122	1.010571324946214	1.111774455311321	1.07950998995564	0.987728578930486	1.1939533807595188
Atrx	0.9477133684696432	0.8865018534434199	1.0307942985990797	1.015855371106918	0.8857977747932215	1.1223701573591776
Brca2	0.9486211710823778	0.852402902947954	1.0688947341212776	0.8682575587585017	0.7568868894792432	0.9867909329511667
Palb2	0.9036962423148148	0.8528478398885576	0.9474880650923206	0.8145302702764363	0.7292217530003474	0.8903626263185401
