# Supplementary material for: Oncogenic context shapes the fitness landscape of tumor suppression
Source: Nat Commun. 2023 Oct 12;14:6422. doi: 10.1038/s41467-023-42156-y (PMC10570323; doi:10.1038/s41467-023-42156-y)
Supplement: Supplementary file 6 — Source Data [file 41467_2023_42156_MOESM6_ESM.zip › Source_Data/Figure5G.csv]

gene	tumor_enrichment	CI_lower_tumor_enrichment	CI_upper_tumor_enrichment	relative_tumor_size	CI_lower_size_percetile	CI_upper_size_percetile
Pten	1.4315107997784535	1.2004912555030725	1.7858451657958565	2.3517676669221976	1.6036972448411986	3.547920936033812
Lkb1	1.0438999202407468	0.940645772633014	1.1527845010843123	0.8559664548881143	0.6735524543413791	1.2822159197608138
Nf1	0.9940415683717244	0.8927620697982932	1.103729050462218	1.2309424037539431	0.7787480210069616	1.495145863233621
Setd2	0.9237088764867364	0.8483444667931419	1.092228030102332	1.508088605963935	1.1337841855861357	2.5930211993530485
Stag2	0.9054233164978313	0.798746199578103	1.0374452099075735	1.4340893986423273	1.2150344584112875	1.8286565931084113
KrasWT	0.9527664690920412	0.9124040165547213	1.0211754925734324	1.0100880929804714	0.8630831550416849	1.3023558624082407
Tsc1	0.8736432727504967	0.7967063231027062	0.9799545063545272	0.7423849579745863	0.591896166067279	1.0750311661318688
Rb1	0.961226303869199	0.8116807277611545	1.0810419468098815	1.2605568679341297	0.880478808194542	1.5290528693157155
Fbxw7	1.1672704303388552	1.096313548773563	1.2324959177364148	2.195952210581593	1.7074517920340926	2.66971114499409
Rnf43	0.8624397397480272	0.7607559344187299	0.9808011849004704	2.4370563309208366	1.9747286597893734	3.5538830725947537
Rbm10	0.9150451669328956	0.8588926044985876	0.9855334637577224	1.2694795983369824	0.9657697958595148	1.6481453167365403
Mga	0.8592914185040447	0.8046541663466427	0.9293870427409628	1.17326629396996	0.8822714805689109	1.5796626786387518
Keap1	0.7796169863208783	0.671015760601942	0.8823193151098935	1.3651503488091925	1.0071163320119607	2.0029921207233565
Kmt2d	1.1602173695833244	0.8546738909493774	1.4560059742861815	1.0728815490227193	0.6178483023527387	1.583324472999679
Smad4	0.9753035665625508	0.890859859224638	1.0852457261664528	1.0217435779719795	0.6993433265929017	1.2881016094224216
Cmtr2	0.9939389035555882	0.9164396137030302	1.084195223656427	1.3227640396733231	0.6487004135458728	1.5456544594308304
p53	1.2787600601752986	1.074977166611034	1.5837763917927783	1.2551929546917835	0.8242171221162075	1.6660971140919667
Cdkn2a	1.0700784846232252	0.9687484046915126	1.164418219401122	1.2114971857096626	0.6841427777174673	2.035797440691331
Nf2	0.9421667747010004	0.893619156440008	1.0102208019204273	0.829464889507458	0.6763911023158572	1.0968947886532727
Apc	1.0102393330326551	0.9102321589592766	1.1437346055501607	1.4326642952245048	1.0739298256481067	1.9947168221348053
Ptprd	0.9744517107614482	0.8892716221278297	1.1544577683170645	1.107646196611374	0.7749336049398053	1.3435127931399415
Atm	0.9875921577043772	0.8955321272924273	1.1095272169716055	0.8390215123494223	0.5885936792119567	1.0969333996026147
Msh2	0.9188206323259984	0.8294280953892481	1.0962619227255477	0.9578598195510742	0.762962051976511	1.2305143520117887
Arid2	0.7762211904341222	0.6654681068371082	0.8695426527872919	1.3818733614187957	0.7447311826125566	2.026636873147951
Kdm6a	0.9518053025200154	0.8859479582735538	1.0263625056635362	0.9825938047420072	0.849846847844543	1.1608204251727567
Atrx	0.9727268756506944	0.894096920750905	1.088467683210757	0.9280070046854295	0.7300701121854438	1.3229999625196676
Brca2	0.9891771779125964	0.9057221763675404	1.1494754306508383	0.9507010288738579	0.716496048609896	1.4669834686063048
Palb2	1.0542466108780395	1.0105519313285285	1.121470548833002	0.9489162772722862	0.7928622255187309	1.1494970344293933
