# Supplementary material for: Oncogenic context shapes the fitness landscape of tumor suppression
Source: Nat Commun. 2023 Oct 12;14:6422. doi: 10.1038/s41467-023-42156-y (PMC10570323; doi:10.1038/s41467-023-42156-y)
Supplement: Supplementary file 6 — Source Data [file 41467_2023_42156_MOESM6_ESM.zip › Source_Data/Figure6A.csv]

	1.0	2.0	3.0	4.0	5.0	6.0	7.0	8.0	9.0	10.0	11.0	12.0	13.0	14.0	15.0	16.0	17.0	18.0	19.0	20.0	21.0
KRAS	0.10402097902097902	0.11013986013986014	0.11188811188811189	0.13286713286713286	0.11363636363636363	0.10926573426573427	0.07342657342657342	0.07080419580419581	0.07342657342657342	0.02097902097902098	0.015734265734265736	0.013986013986013986	0.007867132867132868	0.013986013986013986	0.006993006993006993	0.0034965034965034965	0.005244755244755245	0.0017482517482517483	0.0026223776223776225	0.0017482517482517483	0.006118881118881119
EGFR	0.28556149732620323	0.23636363636363636	0.18288770053475936	0.1144385026737968	0.08021390374331551	0.0374331550802139	0.022459893048128343	0.017112299465240642	0.011764705882352941	0.0032085561497326204	0.0010695187165775401	0.0010695187165775401	0.0	0.0	0.0010695187165775401	0.0	0.0010695187165775401	0.0	0.0	0.0021390374331550803	0.0021390374331550803
BRAF	0.044444444444444446	0.0962962962962963	0.0962962962962963	0.13333333333333333	0.05925925925925926	0.14074074074074075	0.06666666666666667	0.037037037037037035	0.13333333333333333	0.037037037037037035	0.02962962962962963	0.014814814814814815	0.022222222222222223	0.014814814814814815	0.0	0.02962962962962963	0.014814814814814815	0.007407407407407408	0.0	0.0	0.022222222222222223
