# Supplementary material for: Oncogenic context shapes the fitness landscape of tumor suppression
Source: Nat Commun. 2023 Oct 12;14:6422. doi: 10.1038/s41467-023-42156-y (PMC10570323; doi:10.1038/s41467-023-42156-y)
Supplement: Supplementary file 6 — Source Data [file 41467_2023_42156_MOESM6_ESM.zip › Source_Data/Figure6B.csv]

Hugo_Symbol	relative_tumor_size	co_mutation_rate_with_egfr
FBXW7	0.7940210383393715	0.0053533190578158455
BRCA2	0.8467729223943262	0.004282655246252677
MGA	1.232134480999616	0.013918629550321198
SETD2	0.7754760096667763	0.016059957173447537
PTPRD	1.0717278864876163	0.013918629550321198
RB1	1.2612554378530278	0.03854389721627409
SMAD4	1.298027622971699	0.059957173447537475
RBM10	1.9145036310274612	0.08779443254817987
KDM6A	0.9640341566643591	0.0021413276231263384
KEAP1	0.582689909400107	0.0053533190578158455
PALB2	0.7435153830948426	0.0032119914346895075
NF1	1.21967994516725	0.008565310492505354
ATM	0.9515859305472422	0.014989293361884369
KMT2D	0.6847498978776746	0.008565310492505354
CDKN2A	1.2444597512944753	0.019271948608137045
ATRX	0.9753562187556573	0.019271948608137045
RNF43	2.814700286936087	0.0032119914346895075
TSC1	1.7638921320131662	0.0053533190578158455
APC	1.617446470640482	0.05032119914346895
TP53	4.158736974090461	0.4817987152034261
NF2	0.6571134914677881	0.0032119914346895075
STK11	0.4318481570669507	0.0032119914346895075
STAG2	1.128147820338033	0.006423982869379015
ARID2	0.8438366907338827	0.01284796573875803
PTEN	1.6597052639324794	0.02462526766595289
MSH2	0.9273843436882564	0.0032119914346895075
