# Supplementary material for: Oncogenic context shapes the fitness landscape of tumor suppression
Source: Nat Commun. 2023 Oct 12;14:6422. doi: 10.1038/s41467-023-42156-y (PMC10570323; doi:10.1038/s41467-023-42156-y)
Supplement: Supplementary file 6 — Source Data [file 41467_2023_42156_MOESM6_ESM.zip › Source_Data/Figure7.csv]

gene	relative_tumor_size	oncogene	tumor_enrichment	relative_size_significant	tumor_enrichment_significant	relative_size_significant_and_not_neutral	tumor_enrichment_significant_and_not_neutral
Apc	1.446934282	G12D	0.982379521	FALSE	FALSE	FALSE	FALSE
Rb1	3.358916392	G12D	0.970543456	FALSE	FALSE	FALSE	FALSE
Setd2	5.078872158	G12D	0.711701479	TRUE	TRUE	TRUE	FALSE
Rbm10	1.781257337	G12D	0.931227082	FALSE	FALSE	FALSE	FALSE
Nf2	1.346505834	G12D	1.033924256	FALSE	FALSE	FALSE	FALSE
Palb2	0.81453027	G12D	0.903696242	TRUE	TRUE	FALSE	FALSE
Cdkn2a	1.435875338	G12D	1.626846785	TRUE	TRUE	TRUE	TRUE
Arid2	1.060267393	G12D	0.726403007	TRUE	TRUE	FALSE	FALSE
Smad4	1.309177589	G12D	0.747866526	TRUE	TRUE	FALSE	FALSE
Atrx	1.015855371	G12D	0.947713368	FALSE	FALSE	FALSE	FALSE
Ptprd	0.99256225	G12D	1.034430711	FALSE	FALSE	FALSE	FALSE
Stag2	5.728972901	G12D	0.681053824	TRUE	TRUE	TRUE	FALSE
Kmt2d	2.748125269	G12D	0.880143629	TRUE	TRUE	TRUE	FALSE
Tsc1	3.405319143	G12D	1.038618036	FALSE	FALSE	FALSE	FALSE
p53	1.542994243	G12D	2.235916806	TRUE	TRUE	TRUE	TRUE
Brca2	0.868257559	G12D	0.948621171	FALSE	FALSE	FALSE	FALSE
Lkb1	10.19147979	G12D	0.613453772	TRUE	TRUE	TRUE	FALSE
KrasWT	3.955607085	G12D	1.1022757	TRUE	TRUE	TRUE	FALSE
Mga	1.335618152	G12D	1.170127105	TRUE	TRUE	FALSE	FALSE
Kdm6a	1.07950999	G12D	1.064272227	TRUE	TRUE	FALSE	FALSE
Nf1	3.85530333	G12D	1.762249462	TRUE	TRUE	TRUE	TRUE
Rnf43	2.068512031	G12D	0.944184556	FALSE	FALSE	FALSE	FALSE
Msh2	0.940039593	G12D	0.983646613	FALSE	FALSE	FALSE	FALSE
Atm	0.98841365	G12D	0.841605215	TRUE	TRUE	FALSE	FALSE
Fbxw7	2.537005148	G12D	0.933271232	TRUE	TRUE	TRUE	FALSE
Pten	19.9184702	G12D	2.262108831	TRUE	TRUE	TRUE	TRUE
Cmtr2	2.365141886	G12D	0.828566333	TRUE	TRUE	TRUE	FALSE
Keap1	1.199373193	G12D	0.912377069	TRUE	TRUE	FALSE	FALSE
Apc	1.617446471	EGFR	0.798832361	TRUE	TRUE	TRUE	FALSE
Rb1	1.261255438	EGFR	1.01704539	FALSE	FALSE	FALSE	FALSE
Setd2	0.77547601	EGFR	0.794298389	TRUE	TRUE	FALSE	FALSE
Rbm10	1.914503631	EGFR	0.871803333	TRUE	TRUE	TRUE	FALSE
Nf2	0.657113491	EGFR	0.632763895	TRUE	TRUE	FALSE	FALSE
Palb2	0.743515383	EGFR	0.574910545	TRUE	TRUE	FALSE	FALSE
Cdkn2a	1.244459751	EGFR	1.265589578	TRUE	TRUE	FALSE	FALSE
Arid2	0.843836691	EGFR	0.792970363	TRUE	TRUE	FALSE	FALSE
Smad4	1.298027623	EGFR	0.732053257	TRUE	TRUE	FALSE	FALSE
Atrx	0.975356219	EGFR	0.88302403	TRUE	TRUE	FALSE	FALSE
Ptprd	1.071727886	EGFR	1.063643909	TRUE	TRUE	FALSE	FALSE
Stag2	1.12814782	EGFR	1.242382515	TRUE	TRUE	FALSE	FALSE
Kmt2d	0.684749898	EGFR	2.052767231	TRUE	TRUE	FALSE	TRUE
Tsc1	1.763892132	EGFR	0.69492469	TRUE	TRUE	TRUE	FALSE
p53	4.158736974	EGFR	1.442433608	TRUE	TRUE	TRUE	TRUE
Brca2	0.846772922	EGFR	0.700212446	TRUE	TRUE	FALSE	FALSE
Lkb1	0.431848157	EGFR	0.179898753	TRUE	TRUE	FALSE	FALSE
KrasWT	0.770592659	EGFR	0.240202511	TRUE	TRUE	FALSE	FALSE
Mga	1.232134481	EGFR	0.888893674	TRUE	TRUE	FALSE	FALSE
Kdm6a	0.964034157	EGFR	1.358984554	TRUE	TRUE	FALSE	FALSE
Nf1	1.219679945	EGFR	2.485948306	TRUE	TRUE	FALSE	TRUE
Rnf43	2.814700287	EGFR	1.171794757	TRUE	TRUE	TRUE	FALSE
Msh2	0.927384344	EGFR	0.85137301	TRUE	TRUE	FALSE	FALSE
Atm	0.951585931	EGFR	0.800036829	TRUE	TRUE	FALSE	FALSE
Fbxw7	0.794021038	EGFR	1.266886095	TRUE	TRUE	FALSE	FALSE
Pten	1.659705264	EGFR	6.510140106	TRUE	TRUE	TRUE	TRUE
Cmtr2	0.917857107	EGFR	0.785208056	TRUE	TRUE	FALSE	FALSE
Keap1	0.582689909	EGFR	0.316174543	TRUE	TRUE	FALSE	FALSE
Apc	1.120747978	G12C	0.957747888	TRUE	TRUE	FALSE	FALSE
Rb1	1.721741332	G12C	1.062730177	FALSE	FALSE	FALSE	FALSE
Setd2	5.314747694	G12C	0.990473211	FALSE	FALSE	FALSE	FALSE
Rbm10	1.489867552	G12C	0.954544528	FALSE	FALSE	FALSE	FALSE
Nf2	1.140987987	G12C	0.962045441	TRUE	TRUE	FALSE	FALSE
Palb2	0.905431615	G12C	0.895261947	TRUE	TRUE	FALSE	FALSE
Cdkn2a	1.19578261	G12C	1.147798934	TRUE	TRUE	FALSE	FALSE
Arid2	1.07443011	G12C	0.738646144	TRUE	TRUE	FALSE	FALSE
Smad4	1.225653814	G12C	0.815934299	TRUE	TRUE	FALSE	FALSE
Atrx	0.968017659	G12C	0.974226601	FALSE	FALSE	FALSE	FALSE
Ptprd	1.057504026	G12C	0.984098442	FALSE	FALSE	FALSE	FALSE
Stag2	4.769165686	G12C	0.938219246	FALSE	FALSE	FALSE	FALSE
Kmt2d	1.271780044	G12C	1.065230687	TRUE	TRUE	FALSE	FALSE
Tsc1	3.230175589	G12C	1.134432017	TRUE	TRUE	TRUE	FALSE
p53	1.244693687	G12C	1.41701556	TRUE	TRUE	FALSE	TRUE
Brca2	0.914453792	G12C	0.944662189	FALSE	FALSE	FALSE	FALSE
Lkb1	7.398056286	G12C	0.905036445	FALSE	FALSE	FALSE	FALSE
KrasWT	4.287712097	G12C	1.321839527	TRUE	TRUE	TRUE	FALSE
Mga	1.298261581	G12C	1.038200843	FALSE	FALSE	FALSE	FALSE
Kdm6a	1.025872018	G12C	1.011256725	FALSE	FALSE	FALSE	FALSE
Nf1	5.32627772	G12C	1.666457608	TRUE	TRUE	TRUE	TRUE
Rnf43	1.553465958	G12C	1.055754009	TRUE	TRUE	TRUE	FALSE
Msh2	1.060507519	G12C	0.913318287	TRUE	TRUE	FALSE	FALSE
Atm	1.102983	G12C	0.9251745	TRUE	TRUE	FALSE	FALSE
Fbxw7	1.636976578	G12C	1.244883805	TRUE	TRUE	TRUE	FALSE
Pten	14.13117503	G12C	3.018147258	TRUE	TRUE	TRUE	TRUE
Cmtr2	1.157472849	G12C	0.900846792	TRUE	TRUE	FALSE	FALSE
Keap1	1.408170278	G12C	0.955609223	FALSE	FALSE	FALSE	FALSE
Apc	1.432664295	BRAF	1.010239333	FALSE	FALSE	FALSE	FALSE
Rb1	1.260556868	BRAF	0.961226304	FALSE	FALSE	FALSE	FALSE
Setd2	1.508088606	BRAF	0.923708876	FALSE	FALSE	FALSE	FALSE
Rbm10	1.269479598	BRAF	0.915045167	TRUE	TRUE	FALSE	FALSE
Nf2	0.82946489	BRAF	0.942166775	FALSE	FALSE	FALSE	FALSE
Palb2	0.948916277	BRAF	1.054246611	TRUE	TRUE	FALSE	FALSE
Cdkn2a	1.211497186	BRAF	1.070078485	FALSE	FALSE	FALSE	FALSE
Arid2	1.381873361	BRAF	0.77622119	TRUE	TRUE	FALSE	FALSE
Smad4	1.021743578	BRAF	0.975303567	FALSE	FALSE	FALSE	FALSE
Atrx	0.928007005	BRAF	0.972726876	FALSE	FALSE	FALSE	FALSE
Ptprd	1.107646197	BRAF	0.974451711	FALSE	FALSE	FALSE	FALSE
Stag2	1.434089399	BRAF	0.905423316	FALSE	FALSE	FALSE	FALSE
Kmt2d	1.072881549	BRAF	1.16021737	FALSE	FALSE	FALSE	FALSE
Tsc1	0.742384958	BRAF	0.873643273	TRUE	TRUE	FALSE	FALSE
p53	1.255192955	BRAF	1.27876006	TRUE	TRUE	FALSE	FALSE
Brca2	0.950701029	BRAF	0.989177178	FALSE	FALSE	FALSE	FALSE
Lkb1	0.855966455	BRAF	1.04389992	FALSE	FALSE	FALSE	FALSE
KrasWT	1.010088093	BRAF	0.952766469	FALSE	FALSE	FALSE	FALSE
Mga	1.173266294	BRAF	0.859291419	TRUE	TRUE	FALSE	FALSE
Kdm6a	0.982593805	BRAF	0.951805303	FALSE	FALSE	FALSE	FALSE
Nf1	1.230942404	BRAF	0.994041568	FALSE	FALSE	FALSE	FALSE
Rnf43	2.437056331	BRAF	0.86243974	TRUE	TRUE	TRUE	FALSE
Msh2	0.95785982	BRAF	0.918820632	FALSE	FALSE	FALSE	FALSE
Atm	0.839021512	BRAF	0.987592158	FALSE	FALSE	FALSE	FALSE
Fbxw7	2.195952211	BRAF	1.16727043	TRUE	TRUE	TRUE	FALSE
Pten	2.351767667	BRAF	1.4315108	TRUE	TRUE	TRUE	TRUE
Cmtr2	1.32276404	BRAF	0.993938904	FALSE	FALSE	FALSE	FALSE
Keap1	1.365150349	BRAF	0.779616986	TRUE	TRUE	FALSE	FALSE
